# Supplementary material for: Immune-infiltrating signature-based classification reveals CD103+CD39+ T cells associate with colorectal cancer prognosis and response to immunotherapy
Source: Front Immunol. 2022 Oct 12;13:1011590. doi: 10.3389/fimmu.2022.1011590 (PMC9596778; doi:10.3389/fimmu.2022.1011590)
Supplement: Supplementary file 2 [file Table_1.xlsx]

## Sheet: Table S1
Datasets used in this study
Datasets	Samples (Total)	Samples (Primary tumor)	Usage
GSE103479	156	87	IRScore construction
GSE17538	238	238	IRScore construction
GSE33113	96	90	IRScore construction
GSE37892	130	130	IRScore construction
GSE38832	122	122	IRScore construction
GSE39084	70	70	IRScore construction
GSE39582	585	399	IRScore construction
TCGA-CRC	763	616	IRScore validation
GSE39395	CD45+Epcam-for immune cells, CD45-Epcam+ for tumor epithelial cells and CD45-Epcam-for stomal cells in GSE39395
GSE39396	CD45+EPCAM-CD31-FAP- for immune cells, CD45-EPCAM+CD31-FAP- tumor epithelial cells, CD45-EPCAM-CD31+FAP- endothelial cells, and CD45-EPCAM-CD31-FAP+ for CAFs in GSE39396
GSE39395 and GSE39396 were used to draw signatures of fibroblasts, endothelial cells and epithelial cells
Single-cell datasets
Datasets	Samples	Reference
GSE178341	181	Pelka K et al, 2021
GSE108989	12	Zhang L et al, 2018
Immunotherapy datasets
Datasets	Samples	Reference
IMvigor210	298	Mariathasan S et al, 2018
GSE78220	28	Hugo W et al, 2016
Dataset	Samples	Source
RNA-seq/CyTOF dataset	13	First Affiliated Hospital of Zhejiang University School of Medicine

## Sheet: Table S2
151 immune-related signatures
Signature Item	Gene	Reference [19-22]
Activated_B_cell	ADAM28	Charoentong P, et al
Activated_B_cell	CD180	Charoentong P, et al
Activated_B_cell	CD79B	Charoentong P, et al
Activated_B_cell	BLK	Charoentong P, et al
Activated_B_cell	CD19	Charoentong P, et al
Activated_B_cell	MS4A1	Charoentong P, et al
Activated_B_cell	TNFRSF17	Charoentong P, et al
Activated_B_cell	IGHM	Charoentong P, et al
Activated_B_cell	GNG7	Charoentong P, et al
Activated_B_cell	MICAL3	Charoentong P, et al
Activated_B_cell	SPIB	Charoentong P, et al
Activated_B_cell	HLA-DOB	Charoentong P, et al
Activated_B_cell	IGKC	Charoentong P, et al
Activated_B_cell	PNOC	Charoentong P, et al
Activated_B_cell	FCRL2	Charoentong P, et al
Activated_B_cell	BACH2	Charoentong P, et al
Activated_B_cell	CR2	Charoentong P, et al
Activated_B_cell	TCL1A	Charoentong P, et al
Activated_B_cell	AKNA	Charoentong P, et al
Activated_B_cell	ARHGAP25	Charoentong P, et al
Activated_B_cell	CCL21	Charoentong P, et al
Activated_B_cell	CD27	Charoentong P, et al
Activated_B_cell	CD38	Charoentong P, et al
Activated_B_cell	CLEC17A	Charoentong P, et al
Activated_B_cell	CLEC9A	Charoentong P, et al
Activated_B_cell	CLECL1	Charoentong P, et al
Activated_CD4_T_cell	AIM2	Charoentong P, et al
Activated_CD4_T_cell	BIRC3	Charoentong P, et al
Activated_CD4_T_cell	BRIP1	Charoentong P, et al
Activated_CD4_T_cell	CCL20	Charoentong P, et al
Activated_CD4_T_cell	CCL4	Charoentong P, et al
Activated_CD4_T_cell	CCL5	Charoentong P, et al
Activated_CD4_T_cell	CCNB1	Charoentong P, et al
Activated_CD4_T_cell	CCR7	Charoentong P, et al
Activated_CD4_T_cell	DUSP2	Charoentong P, et al
Activated_CD4_T_cell	ESCO2	Charoentong P, et al
Activated_CD4_T_cell	ETS1	Charoentong P, et al
Activated_CD4_T_cell	EXO1	Charoentong P, et al
Activated_CD4_T_cell	EXOC6	Charoentong P, et al
Activated_CD4_T_cell	IARS	Charoentong P, et al
Activated_CD4_T_cell	ITK	Charoentong P, et al
Activated_CD4_T_cell	KIF11	Charoentong P, et al
Activated_CD4_T_cell	KNTC1	Charoentong P, et al
Activated_CD4_T_cell	NUF2	Charoentong P, et al
Activated_CD4_T_cell	PRC1	Charoentong P, et al
Activated_CD4_T_cell	PSAT1	Charoentong P, et al
Activated_CD4_T_cell	RGS1	Charoentong P, et al
Activated_CD4_T_cell	RTKN2	Charoentong P, et al
Activated_CD4_T_cell	SAMSN1	Charoentong P, et al
Activated_CD4_T_cell	SELL	Charoentong P, et al
Activated_CD4_T_cell	TRAT1	Charoentong P, et al
Activated_CD8_T_cell	ADRM1	Charoentong P, et al
Activated_CD8_T_cell	AHSA1	Charoentong P, et al
Activated_CD8_T_cell	C1GALT1C1	Charoentong P, et al
Activated_CD8_T_cell	CCT6B	Charoentong P, et al
Activated_CD8_T_cell	CD37	Charoentong P, et al
Activated_CD8_T_cell	CD3D	Charoentong P, et al
Activated_CD8_T_cell	CD3E	Charoentong P, et al
Activated_CD8_T_cell	CD3G	Charoentong P, et al
Activated_CD8_T_cell	CD69	Charoentong P, et al
Activated_CD8_T_cell	CD8A	Charoentong P, et al
Activated_CD8_T_cell	CETN3	Charoentong P, et al
Activated_CD8_T_cell	CSE1L	Charoentong P, et al
Activated_CD8_T_cell	GEMIN6	Charoentong P, et al
Activated_CD8_T_cell	GNLY	Charoentong P, et al
Activated_CD8_T_cell	GPT2	Charoentong P, et al
Activated_CD8_T_cell	GZMA	Charoentong P, et al
Activated_CD8_T_cell	GZMH	Charoentong P, et al
Activated_CD8_T_cell	GZMK	Charoentong P, et al
Activated_CD8_T_cell	IL2RB	Charoentong P, et al
Activated_CD8_T_cell	LCK	Charoentong P, et al
Activated_CD8_T_cell	MPZL1	Charoentong P, et al
Activated_CD8_T_cell	NKG7	Charoentong P, et al
Activated_CD8_T_cell	PIK3IP1	Charoentong P, et al
Activated_CD8_T_cell	PTRH2	Charoentong P, et al
Activated_CD8_T_cell	TIMM13	Charoentong P, et al
Activated_CD8_T_cell	ZAP70	Charoentong P, et al
Activated_dendritic_cell	ABCD1	Charoentong P, et al
Activated_dendritic_cell	C1QC	Charoentong P, et al
Activated_dendritic_cell	CAPG	Charoentong P, et al
Activated_dendritic_cell	CCL3L3	Charoentong P, et al
Activated_dendritic_cell	CD207	Charoentong P, et al
Activated_dendritic_cell	CD302	Charoentong P, et al
Activated_dendritic_cell	ATP5B	Charoentong P, et al
Activated_dendritic_cell	ATP5L	Charoentong P, et al
Activated_dendritic_cell	ATP6V1A	Charoentong P, et al
Activated_dendritic_cell	BCL2L1	Charoentong P, et al
Activated_dendritic_cell	C1QB	Charoentong P, et al
Activated_dendritic_cell	SNURF	Charoentong P, et al
Activated_dendritic_cell	SPCS3	Charoentong P, et al
Activated_dendritic_cell	CCNA1	Charoentong P, et al
Activated_dendritic_cell	CEACAM8	Charoentong P, et al
Activated_dendritic_cell	NOS2	Charoentong P, et al
Activated_dendritic_cell	SRA1	Charoentong P, et al
Activated_dendritic_cell	TNFRSF6B	Charoentong P, et al
Activated_dendritic_cell	TREM1	Charoentong P, et al
Activated_dendritic_cell	TREML1	Charoentong P, et al
Activated_dendritic_cell	RHOA	Charoentong P, et al
Activated_dendritic_cell	SLC25A37	Charoentong P, et al
Activated_dendritic_cell	TNFSF14	Charoentong P, et al
Activated_dendritic_cell	TREML4	Charoentong P, et al
Activated_dendritic_cell	VNN2	Charoentong P, et al
Activated_dendritic_cell	XPO6	Charoentong P, et al
Activated_dendritic_cell	CLEC4C	Charoentong P, et al
Activated_dendritic_cell	TNFAIP2	Charoentong P, et al
Activated_dendritic_cell	UBD	Charoentong P, et al
Activated_dendritic_cell	ACTR3	Charoentong P, et al
Activated_dendritic_cell	RAB1A	Charoentong P, et al
Activated_dendritic_cell	SLA	Charoentong P, et al
Activated_dendritic_cell	HLA-DQA2	Charoentong P, et al
Activated_dendritic_cell	SIGLEC5	Charoentong P, et al
Activated_dendritic_cell	SLAMF9	Charoentong P, et al
aDC	CCL1	Charoentong P, et al
aDC	EBI3	Charoentong P, et al
aDC	INDO	Charoentong P, et al
aDC	LAMP3	Charoentong P, et al
aDC	OAS3	Charoentong P, et al
aDC	CD83	Charoentong P, et al
B_cells	ABCB4	Yin H, et al
B_cells	BACH2	Yin H, et al
B_cells	BCL11A	Yin H, et al
B_cells	BLK	Yin H, et al
B_cells	BLNK	Yin H, et al
B_cells	CCR9	Yin H, et al
B_cells	CD19	Yin H, et al
B_cells	CD72	Yin H, et al
B_cells	COCH	Yin H, et al
B_cells	CR2	Yin H, et al
B_cells	DTNB	Yin H, et al
B_cells	FCRL2	Yin H, et al
B_cells	GLDC	Yin H, et al
B_cells	GNG7	Yin H, et al
B_cells	HLA-DOB	Yin H, et al
B_cells	HLA-DQA1	Yin H, et al
B_cells	IGHA1	Yin H, et al
B_cells	IGHG1	Yin H, et al
B_cells	IGHM	Yin H, et al
B_cells	IGKC	Yin H, et al
B_cells	IGL	Yin H, et al
B_cells	KIAA0125	Yin H, et al
B_cells	MEF2C	Yin H, et al
B_cells	MICAL3	Yin H, et al
B_cells	MS4A1	Yin H, et al
B_cells	OSBPL10	Yin H, et al
B_cells	PNOC	Yin H, et al
B_cells	QRSL1	Yin H, et al
B_cells	SCN3A	Yin H, et al
B_cells	SLC15A2	Yin H, et al
B_cells	SPIB	Yin H, et al
B_cells	TCL1A	Yin H, et al
B_cells	TNFRSF17	Yin H, et al
B_cells	BANK1	Yin H, et al
B_cells	BTLA	Yin H, et al
B_cells	CD79A	Yin H, et al
B_cells	CD79B	Yin H, et al
B_cells	FCRL1	Yin H, et al
B_cells	FCRL3	Yin H, et al
B_cells	HVCN1	Yin H, et al
B_cells	RALGPS2	Yin H, et al
B.cells.memory	ADAM28	Chen B, et al
B.cells.memory	AIM2	Chen B, et al
B.cells.memory	ALOX5	Chen B, et al
B.cells.memory	BACH2	Chen B, et al
B.cells.memory	BANK1	Chen B, et al
B.cells.memory	BLK	Chen B, et al
B.cells.memory	CCR6	Chen B, et al
B.cells.memory	CD180	Chen B, et al
B.cells.memory	CD19	Chen B, et al
B.cells.memory	CD1C	Chen B, et al
B.cells.memory	CD22	Chen B, et al
B.cells.memory	CD27	Chen B, et al
B.cells.memory	CD37	Chen B, et al
B.cells.memory	CD69	Chen B, et al
B.cells.memory	CD72	Chen B, et al
B.cells.memory	CD79A	Chen B, et al
B.cells.memory	CD79B	Chen B, et al
B.cells.memory	CLCA3P	Chen B, et al
B.cells.memory	CR2	Chen B, et al
B.cells.memory	CXCR5	Chen B, et al
B.cells.memory	DENND5B	Chen B, et al
B.cells.memory	FAIM3	Chen B, et al
B.cells.memory	FAM65B	Chen B, et al
B.cells.memory	FCGR2B	Chen B, et al
B.cells.memory	FCRL2	Chen B, et al
B.cells.memory	FRK	Chen B, et al
B.cells.memory	GNG7	Chen B, et al
B.cells.memory	GPR18	Chen B, et al
B.cells.memory	GUSBP11	Chen B, et al
B.cells.memory	HHEX	Chen B, et al
B.cells.memory	HLA-DOB	Chen B, et al
B.cells.memory	IFNA10	Chen B, et al
B.cells.memory	IGHD	Chen B, et al
B.cells.memory	IGHM	Chen B, et al
B.cells.memory	IGKC	Chen B, et al
B.cells.memory	IGLL3P	Chen B, et al
B.cells.memory	IL7	Chen B, et al
B.cells.memory	IRF8	Chen B, et al
B.cells.memory	KIAA0226L	Chen B, et al
B.cells.memory	LTB	Chen B, et al
B.cells.memory	LY86	Chen B, et al
B.cells.memory	MBL2	Chen B, et al
B.cells.memory	MS4A1	Chen B, et al
B.cells.memory	NMBR	Chen B, et al
B.cells.memory	NPIPB15	Chen B, et al
B.cells.memory	P2RX5	Chen B, et al
B.cells.memory	PNOC	Chen B, et al
B.cells.memory	PTPRCAP	Chen B, et al
B.cells.memory	RALGPS2	Chen B, et al
B.cells.memory	RASGRP2	Chen B, et al
B.cells.memory	SIK1	Chen B, et al
B.cells.memory	SIT1	Chen B, et al
B.cells.memory	SLC12A1	Chen B, et al
B.cells.memory	SP140	Chen B, et al
B.cells.memory	SPIB	Chen B, et al
B.cells.memory	STAP1	Chen B, et al
B.cells.memory	TMEM156	Chen B, et al
B.cells.memory	TNFRSF13B	Chen B, et al
B.cells.memory	TNFRSF17	Chen B, et al
B.cells.memory	TRAF4	Chen B, et al
B.cells.memory	VPREB3	Chen B, et al
B.cells.memory	ZBTB32	Chen B, et al
B.cells.memory	AICDA	Chen B, et al
B.cells.memory	CCNA2	Chen B, et al
B.cells.memory	CDKN3	Chen B, et al
B.cells.memory	CLCN5	Chen B, et al
B.cells.memory	ENPP1	Chen B, et al
B.cells.memory	FCER1A	Chen B, et al
B.cells.memory	FCRL4	Chen B, et al
B.cells.memory	MYC	Chen B, et al
B.cells.memory	RUNX2	Chen B, et al
B.cells.memory	SORL1	Chen B, et al
B.cells.memory	SOX5	Chen B, et al
B.cells.memory	STAT5A	Chen B, et al
B.cells.memory	STAT5B	Chen B, et al
B.cells.memory	TLR9	Chen B, et al
B.cells.naive	ABCB4	Chen B, et al
B.cells.naive	ADAM28	Chen B, et al
B.cells.naive	BACH2	Chen B, et al
B.cells.naive	BANK1	Chen B, et al
B.cells.naive	BCL7A	Chen B, et al
B.cells.naive	BEND5	Chen B, et al
B.cells.naive	BLK	Chen B, et al
B.cells.naive	BRAF	Chen B, et al
B.cells.naive	CD180	Chen B, et al
B.cells.naive	CD19	Chen B, et al
B.cells.naive	CD1C	Chen B, et al
B.cells.naive	CD22	Chen B, et al
B.cells.naive	CD37	Chen B, et al
B.cells.naive	CD69	Chen B, et al
B.cells.naive	CD72	Chen B, et al
B.cells.naive	CD79A	Chen B, et al
B.cells.naive	CD79B	Chen B, et al
B.cells.naive	CR2	Chen B, et al
B.cells.naive	CXCR5	Chen B, et al
B.cells.naive	EAF2	Chen B, et al
B.cells.naive	FAIM3	Chen B, et al
B.cells.naive	FCER2	Chen B, et al
B.cells.naive	FCGR2B	Chen B, et al
B.cells.naive	FCRL2	Chen B, et al
B.cells.naive	FRK	Chen B, et al
B.cells.naive	GPR18	Chen B, et al
B.cells.naive	GUSBP11	Chen B, et al
B.cells.naive	HHEX	Chen B, et al
B.cells.naive	HLA-DOB	Chen B, et al
B.cells.naive	IGHD	Chen B, et al
B.cells.naive	IGHM	Chen B, et al
B.cells.naive	IGKC	Chen B, et al
B.cells.naive	IGLL3P	Chen B, et al
B.cells.naive	IL4R	Chen B, et al
B.cells.naive	IRF8	Chen B, et al
B.cells.naive	KIAA0226L	Chen B, et al
B.cells.naive	LINC00921	Chen B, et al
B.cells.naive	LTB	Chen B, et al
B.cells.naive	LY86	Chen B, et al
B.cells.naive	MEP1A	Chen B, et al
B.cells.naive	MICAL3	Chen B, et al
B.cells.naive	MS4A1	Chen B, et al
B.cells.naive	NIPSNAP3B	Chen B, et al
B.cells.naive	NMBR	Chen B, et al
B.cells.naive	P2RX5	Chen B, et al
B.cells.naive	P2RY14	Chen B, et al
B.cells.naive	PNOC	Chen B, et al
B.cells.naive	PSG2	Chen B, et al
B.cells.naive	PTPRCAP	Chen B, et al
B.cells.naive	RALGPS2	Chen B, et al
B.cells.naive	RASGRP2	Chen B, et al
B.cells.naive	SELL	Chen B, et al
B.cells.naive	SIK1	Chen B, et al
B.cells.naive	SLC12A1	Chen B, et al
B.cells.naive	SPIB	Chen B, et al
B.cells.naive	STAP1	Chen B, et al
B.cells.naive	TCL1A	Chen B, et al
B.cells.naive	UGT1A8	Chen B, et al
B.cells.naive	VPREB3	Chen B, et al
B.cells.naive	ZNF286A	Chen B, et al
CD56bright_natural_killer_cell	ABAT	Charoentong P, et al
CD56bright_natural_killer_cell	C11orf75	Charoentong P, et al
CD56bright_natural_killer_cell	C5orf15	Charoentong P, et al
CD56bright_natural_killer_cell	CDHR1	Charoentong P, et al
CD56bright_natural_killer_cell	DCAF12	Charoentong P, et al
CD56bright_natural_killer_cell	DYNLL1	Charoentong P, et al
CD56bright_natural_killer_cell	GPR137B	Charoentong P, et al
CD56bright_natural_killer_cell	HCP5	Charoentong P, et al
CD56bright_natural_killer_cell	HDGFRP2	Charoentong P, et al
CD56bright_natural_killer_cell	KRT86	Charoentong P, et al
CD56bright_natural_killer_cell	MLST8	Charoentong P, et al
CD56bright_natural_killer_cell	ELMOD3	Charoentong P, et al
CD56bright_natural_killer_cell	ENTPD5	Charoentong P, et al
CD56bright_natural_killer_cell	FAM119A	Charoentong P, et al
CD56bright_natural_killer_cell	FAM179A	Charoentong P, et al
CD56bright_natural_killer_cell	CLIC2	Charoentong P, et al
CD56bright_natural_killer_cell	COX7A2L	Charoentong P, et al
CD56bright_natural_killer_cell	CREB3L4	Charoentong P, et al
CD56bright_natural_killer_cell	CSF1	Charoentong P, et al
CD56bright_natural_killer_cell	CSNK2A2	Charoentong P, et al
CD56bright_natural_killer_cell	CSTA	Charoentong P, et al
CD56bright_natural_killer_cell	CSTB	Charoentong P, et al
CD56bright_natural_killer_cell	CTPS	Charoentong P, et al
CD56bright_natural_killer_cell	CTSD	Charoentong P, et al
CD56bright_natural_killer_cell	FST	Charoentong P, et al
CD56bright_natural_killer_cell	GATA2	Charoentong P, et al
CD56bright_natural_killer_cell	GMPR	Charoentong P, et al
CD56bright_natural_killer_cell	HDC	Charoentong P, et al
CD56bright_natural_killer_cell	HEY1	Charoentong P, et al
CD56bright_natural_killer_cell	HOXA1	Charoentong P, et al
CD56bright_natural_killer_cell	HS2ST1	Charoentong P, et al
CD56bright_natural_killer_cell	HS3ST1	Charoentong P, et al
CD56bright_natural_killer_cell	BCL11B	Charoentong P, et al
CD56bright_natural_killer_cell	CDH3	Charoentong P, et al
CD56bright_natural_killer_cell	MYL6B	Charoentong P, et al
CD56bright_natural_killer_cell	NAA16	Charoentong P, et al
CD56bright_natural_killer_cell	ClQA	Charoentong P, et al
CD56bright_natural_killer_cell	ClQB	Charoentong P, et al
CD56bright_natural_killer_cell	CYP27B1	Charoentong P, et al
CD56bright_natural_killer_cell	EIF3M	Charoentong P, et al
CD56bright_natural_killer_cell	DUSP4	Charoentong P, et al
CD56bright_natural_killer_cell	FOXJ1	Charoentong P, et al
CD56bright_natural_killer_cell	LPCAT4	Charoentong P, et al
CD56bright_natural_killer_cell	MADD	Charoentong P, et al
CD56bright_natural_killer_cell	2022-03-06	Charoentong P, et al
CD56bright_natural_killer_cell	MPPED1	Charoentong P, et al
CD56bright_natural_killer_cell	MUC3B	Charoentong P, et al
CD56bright_natural_killer_cell	NIBP	Charoentong P, et al
CD56bright_natural_killer_cell	PLA2G6	Charoentong P, et al
CD56bright_natural_killer_cell	RRAD	Charoentong P, et al
CD56bright_natural_killer_cell	XCL1	Charoentong P, et al
CD56bright_natural_killer_cell	41704	Charoentong P, et al
CD56dim_natural_killer_cell	CYP27A1	Charoentong P, et al
CD56dim_natural_killer_cell	DDX55	Charoentong P, et al
CD56dim_natural_killer_cell	DYRK2	Charoentong P, et al
CD56dim_natural_killer_cell	RPL37A	Charoentong P, et al
CD56dim_natural_killer_cell	NOTCH3	Charoentong P, et al
CD56dim_natural_killer_cell	AKR7A3	Charoentong P, et al
CD56dim_natural_killer_cell	GPRC5C	Charoentong P, et al
CD56dim_natural_killer_cell	GRIN1	Charoentong P, et al
CD56dim_natural_killer_cell	HLA-E	Charoentong P, et al
CD56dim_natural_killer_cell	PORCN	Charoentong P, et al
CD56dim_natural_killer_cell	PSMC4	Charoentong P, et al
CD56dim_natural_killer_cell	UPP1	Charoentong P, et al
CD56dim_natural_killer_cell	IL21R	Charoentong P, et al
CD56dim_natural_killer_cell	KIR2DS1	Charoentong P, et al
CD56dim_natural_killer_cell	KIR2DS2	Charoentong P, et al
CD56dim_natural_killer_cell	KIR2DS5	Charoentong P, et al
CD56dim_natural_killer_cell	EDG8	Charoentong P, et al
CD56dim_natural_killer_cell	FLJ20699	Charoentong P, et al
CD56dim_natural_killer_cell	GTF3C1	Charoentong P, et al
CD56dim_natural_killer_cell	GZMB	Charoentong P, et al
CD56dim_natural_killer_cell	KIR2DL3	Charoentong P, et al
CD56dim_natural_killer_cell	KIR3DL1	Charoentong P, et al
CD56dim_natural_killer_cell	KIR3DL2	Charoentong P, et al
CD56dim_natural_killer_cell	KIR3DL3	Charoentong P, et al
CD56dim_natural_killer_cell	KIR3DS1	Charoentong P, et al
CD56dim_natural_killer_cell	SPON2	Charoentong P, et al
CD56dim_natural_killer_cell	TMEPAI	Charoentong P, et al
CD8_T_cells	ABT1	Charoentong P, et al
CD8_T_cells	AES	Charoentong P, et al
CD8_T_cells	APBA2	Charoentong P, et al
CD8_T_cells	ARHGAP8	Charoentong P, et al
CD8_T_cells	C12orf47	Charoentong P, et al
CD8_T_cells	C19orf6	Charoentong P, et al
CD8_T_cells	C4orf15	Charoentong P, et al
CD8_T_cells	CAMLG	Charoentong P, et al
CD8_T_cells	CD8A	Charoentong P, et al
CD8_T_cells	CD8B	Charoentong P, et al
CD8_T_cells	CDKN2AIP	Charoentong P, et al
CD8_T_cells	DNAJB1	Charoentong P, et al
CD8_T_cells	FLT3LG	Charoentong P, et al
CD8_T_cells	GADD45A	Charoentong P, et al
CD8_T_cells	GZMM	Charoentong P, et al
CD8_T_cells	KLF9	Charoentong P, et al
CD8_T_cells	LEPROTL1	Charoentong P, et al
CD8_T_cells	LIME1	Charoentong P, et al
CD8_T_cells	MYST3	Charoentong P, et al
CD8_T_cells	PF4	Charoentong P, et al
CD8_T_cells	PPP1R2	Charoentong P, et al
CD8_T_cells	PRF1	Charoentong P, et al
CD8_T_cells	PRR5	Charoentong P, et al
CD8_T_cells	RBM3	Charoentong P, et al
CD8_T_cells	SF1	Charoentong P, et al
CD8_T_cells	SFRS7	Charoentong P, et al
CD8_T_cells	SLC16A7	Charoentong P, et al
CD8_T_cells	TBCC	Charoentong P, et al
CD8_T_cells	THUMPD1	Charoentong P, et al
CD8_T_cells	TMC6	Charoentong P, et al
CD8_T_cells	TSC22D3	Charoentong P, et al
CD8_T_cells	VAMP2	Charoentong P, et al
CD8_T_cells	ZEB1	Charoentong P, et al
CD8_T_cells	ZFP36L2	Charoentong P, et al
CD8_T_cells	ZNF22	Charoentong P, et al
CD8_T_cells	ZNF609	Charoentong P, et al
CD8_T_cells	ZNF91	Charoentong P, et al
CD8_T_cells	BCL11B	Charoentong P, et al
CD8_T_cells	CCL5	Charoentong P, et al
CD8_T_cells	CD2	Charoentong P, et al
CD8_T_cells	CD247	Charoentong P, et al
CD8_T_cells	CD27	Charoentong P, et al
CD8_T_cells	CD3D	Charoentong P, et al
CD8_T_cells	CD3E	Charoentong P, et al
CD8_T_cells	CD3G	Charoentong P, et al
CD8_T_cells	CD6	Charoentong P, et al
CD8_T_cells	CD69	Charoentong P, et al
CD8_T_cells	CD7	Charoentong P, et al
CD8_T_cells	CD96	Charoentong P, et al
CD8_T_cells	CRTAM	Charoentong P, et al
CD8_T_cells	CST7	Charoentong P, et al
CD8_T_cells	CTSW	Charoentong P, et al
CD8_T_cells	DPP4	Charoentong P, et al
CD8_T_cells	DSC1	Charoentong P, et al
CD8_T_cells	DUSP2	Charoentong P, et al
CD8_T_cells	FAIM3	Charoentong P, et al
CD8_T_cells	GNLY	Charoentong P, et al
CD8_T_cells	GPR171	Charoentong P, et al
CD8_T_cells	GRAP2	Charoentong P, et al
CD8_T_cells	GZMA	Charoentong P, et al
CD8_T_cells	GZMB	Charoentong P, et al
CD8_T_cells	GZMH	Charoentong P, et al
CD8_T_cells	GZMK	Charoentong P, et al
CD8_T_cells	ICOS	Charoentong P, et al
CD8_T_cells	IGKC	Charoentong P, et al
CD8_T_cells	IL7R	Charoentong P, et al
CD8_T_cells	ITK	Charoentong P, et al
CD8_T_cells	KLRB1	Charoentong P, et al
CD8_T_cells	KLRC3	Charoentong P, et al
CD8_T_cells	KLRC4	Charoentong P, et al
CD8_T_cells	KLRD1	Charoentong P, et al
CD8_T_cells	KLRF1	Charoentong P, et al
CD8_T_cells	KLRK1	Charoentong P, et al
CD8_T_cells	LAG3	Charoentong P, et al
CD8_T_cells	LCK	Charoentong P, et al
CD8_T_cells	LEF1	Charoentong P, et al
CD8_T_cells	LTB	Charoentong P, et al
CD8_T_cells	LY9	Charoentong P, et al
CD8_T_cells	MAP4K1	Charoentong P, et al
CD8_T_cells	MAP9	Charoentong P, et al
CD8_T_cells	NCR3	Charoentong P, et al
CD8_T_cells	NKG7	Charoentong P, et al
CD8_T_cells	PIK3IP1	Charoentong P, et al
CD8_T_cells	PTGDR	Charoentong P, et al
CD8_T_cells	PTPRCAP	Charoentong P, et al
CD8_T_cells	PVRIG	Charoentong P, et al
CD8_T_cells	RASA3	Charoentong P, et al
CD8_T_cells	RPL3P7	Charoentong P, et al
CD8_T_cells	SH2D1A	Charoentong P, et al
CD8_T_cells	SIRPG	Charoentong P, et al
CD8_T_cells	TCF7	Charoentong P, et al
CD8_T_cells	TRAC	Charoentong P, et al
CD8_T_cells	TRAT1	Charoentong P, et al
CD8_T_cells	TRAV12-2	Charoentong P, et al
CD8_T_cells	TRAV13-1	Charoentong P, et al
CD8_T_cells	TRBC1	Charoentong P, et al
CD8_T_cells	TRDC	Charoentong P, et al
CD8_T_cells	UBASH3A	Charoentong P, et al
CD8_T_cells	ZAP70	Charoentong P, et al
Central_memory_CD4_T_cell	ABHD3	Charoentong P, et al
Central_memory_CD4_T_cell	AHNAK	Charoentong P, et al
Central_memory_CD4_T_cell	ANXA2P2	Charoentong P, et al
Central_memory_CD4_T_cell	AQP3	Charoentong P, et al
Central_memory_CD4_T_cell	ATHL1	Charoentong P, et al
Central_memory_CD4_T_cell	BMI1	Charoentong P, et al
Central_memory_CD4_T_cell	BZW2	Charoentong P, et al
Central_memory_CD4_T_cell	CD63	Charoentong P, et al
Central_memory_CD4_T_cell	COL4A1	Charoentong P, et al
Central_memory_CD4_T_cell	CYLD	Charoentong P, et al
Central_memory_CD4_T_cell	ELMO2	Charoentong P, et al
Central_memory_CD4_T_cell	FYN	Charoentong P, et al
Central_memory_CD4_T_cell	GLIPR1	Charoentong P, et al
Central_memory_CD4_T_cell	GSS	Charoentong P, et al
Central_memory_CD4_T_cell	IFITM2	Charoentong P, et al
Central_memory_CD4_T_cell	ITGB1	Charoentong P, et al
Central_memory_CD4_T_cell	ITGB2	Charoentong P, et al
Central_memory_CD4_T_cell	KLF5	Charoentong P, et al
Central_memory_CD4_T_cell	LSP1	Charoentong P, et al
Central_memory_CD4_T_cell	NDUFB9	Charoentong P, et al
Central_memory_CD4_T_cell	PKM2	Charoentong P, et al
Central_memory_CD4_T_cell	SFXN3	Charoentong P, et al
Central_memory_CD4_T_cell	SIRPG	Charoentong P, et al
Central_memory_CD4_T_cell	SMAD4	Charoentong P, et al
Central_memory_CD4_T_cell	STX4	Charoentong P, et al
Central_memory_CD4_T_cell	TRADD	Charoentong P, et al
Central_memory_CD4_T_cell	VIM	Charoentong P, et al
Central_memory_CD4_T_cell	XRCC6	Charoentong P, et al
Central_memory_CD8_T_cell	ACTN4	Charoentong P, et al
Central_memory_CD8_T_cell	ADAM12	Charoentong P, et al
Central_memory_CD8_T_cell	ADCY9	Charoentong P, et al
Central_memory_CD8_T_cell	F13A1	Charoentong P, et al
Central_memory_CD8_T_cell	FCER1G	Charoentong P, et al
Central_memory_CD8_T_cell	FCGR3B	Charoentong P, et al
Central_memory_CD8_T_cell	FGF7	Charoentong P, et al
Central_memory_CD8_T_cell	FKBP4	Charoentong P, et al
Central_memory_CD8_T_cell	GLUD1	Charoentong P, et al
Central_memory_CD8_T_cell	GM2A	Charoentong P, et al
Central_memory_CD8_T_cell	GUSB	Charoentong P, et al
Central_memory_CD8_T_cell	IL1RN	Charoentong P, et al
Central_memory_CD8_T_cell	NOL11	Charoentong P, et al
Central_memory_CD8_T_cell	NTRK1	Charoentong P, et al
Central_memory_CD8_T_cell	RARA	Charoentong P, et al
Central_memory_CD8_T_cell	RNF128	Charoentong P, et al
Central_memory_CD8_T_cell	SIGLEC1	Charoentong P, et al
Central_memory_CD8_T_cell	TNFRSF11A	Charoentong P, et al
Central_memory_CD8_T_cell	TOX4	Charoentong P, et al
Central_memory_CD8_T_cell	UBA52	Charoentong P, et al
Central_memory_CD8_T_cell	ULBP1	Charoentong P, et al
Cytotoxic_cells	APBA2	Charoentong P, et al
Cytotoxic_cells	APOL3	Charoentong P, et al
Cytotoxic_cells	CTSW	Charoentong P, et al
Cytotoxic_cells	DUSP2	Charoentong P, et al
Cytotoxic_cells	GNLY	Charoentong P, et al
Cytotoxic_cells	GZMA	Charoentong P, et al
Cytotoxic_cells	GZMH	Charoentong P, et al
Cytotoxic_cells	KLRB1	Charoentong P, et al
Cytotoxic_cells	KLRD1	Charoentong P, et al
Cytotoxic_cells	KLRF1	Charoentong P, et al
Cytotoxic_cells	KLRK1	Charoentong P, et al
Cytotoxic_cells	NKG7	Charoentong P, et al
Cytotoxic_cells	RORA	Charoentong P, et al
Cytotoxic_cells	RUNX3	Charoentong P, et al
Cytotoxic_cells	SIGIRR	Charoentong P, et al
Cytotoxic_cells	WHAMMP3	Charoentong P, et al
Cytotoxic_cells	ZBTB16	Charoentong P, et al
DC	CCL13	Charoentong P, et al
DC	CCL17	Charoentong P, et al
DC	CCL22	Charoentong P, et al
DC	CD209	Charoentong P, et al
DC	HSD11B1	Charoentong P, et al
DC	NPR1	Charoentong P, et al
DC	PPFIBP2	Charoentong P, et al
Dendritic.cells.activated	ARHGAP22	Chen B, et al
Dendritic.cells.activated	BIRC3	Chen B, et al
Dendritic.cells.activated	CCL1	Chen B, et al
Dendritic.cells.activated	CCL13	Chen B, et al
Dendritic.cells.activated	CCL17	Chen B, et al
Dendritic.cells.activated	CCL18	Chen B, et al
Dendritic.cells.activated	CCL19	Chen B, et al
Dendritic.cells.activated	CCL20	Chen B, et al
Dendritic.cells.activated	CCL22	Chen B, et al
Dendritic.cells.activated	CCL5	Chen B, et al
Dendritic.cells.activated	CCL8	Chen B, et al
Dendritic.cells.activated	CCR7	Chen B, et al
Dendritic.cells.activated	CD1B	Chen B, et al
Dendritic.cells.activated	CD1E	Chen B, et al
Dendritic.cells.activated	CD80	Chen B, et al
Dendritic.cells.activated	CD86	Chen B, et al
Dendritic.cells.activated	CHST7	Chen B, et al
Dendritic.cells.activated	CLIC2	Chen B, et al
Dendritic.cells.activated	CXCL10	Chen B, et al
Dendritic.cells.activated	CXCL11	Chen B, et al
Dendritic.cells.activated	CYP27A1	Chen B, et al
Dendritic.cells.activated	DHX58	Chen B, et al
Dendritic.cells.activated	EBI3	Chen B, et al
Dendritic.cells.activated	ETV3	Chen B, et al
Dendritic.cells.activated	FPR3	Chen B, et al
Dendritic.cells.activated	HESX1	Chen B, et al
Dendritic.cells.activated	HTR2B	Chen B, et al
Dendritic.cells.activated	IDO1	Chen B, et al
Dendritic.cells.activated	IFI44L	Chen B, et al
Dendritic.cells.activated	IL12B	Chen B, et al
Dendritic.cells.activated	IL2RA	Chen B, et al
Dendritic.cells.activated	KYNU	Chen B, et al
Dendritic.cells.activated	LAMP3	Chen B, et al
Dendritic.cells.activated	MAP3K13	Chen B, et al
Dendritic.cells.activated	MMP12	Chen B, et al
Dendritic.cells.activated	MSC	Chen B, et al
Dendritic.cells.activated	NR4A3	Chen B, et al
Dendritic.cells.activated	PDCD1LG2	Chen B, et al
Dendritic.cells.activated	PLA1A	Chen B, et al
Dendritic.cells.activated	PLA2G7	Chen B, et al
Dendritic.cells.activated	PTGIR	Chen B, et al
Dendritic.cells.activated	RASSF4	Chen B, et al
Dendritic.cells.activated	RSAD2	Chen B, et al
Dendritic.cells.activated	SIGLEC1	Chen B, et al
Dendritic.cells.activated	SLC15A3	Chen B, et al
Dendritic.cells.activated	SLC2A6	Chen B, et al
Dendritic.cells.activated	SLCO5A1	Chen B, et al
Dendritic.cells.activated	ST3GAL6	Chen B, et al
Dendritic.cells.activated	TMEM255A	Chen B, et al
Dendritic.cells.activated	TNFAIP6	Chen B, et al
Dendritic.cells.activated	TNFRSF11A	Chen B, et al
Dendritic.cells.activated	TNFRSF4	Chen B, et al
Dendritic.cells.activated	TREM2	Chen B, et al
Dendritic.cells.resting	ACP5	Chen B, et al
Dendritic.cells.resting	AIF1	Chen B, et al
Dendritic.cells.resting	ALOX15	Chen B, et al
Dendritic.cells.resting	C1orf54	Chen B, et al
Dendritic.cells.resting	CCDC102B	Chen B, et al
Dendritic.cells.resting	CCL13	Chen B, et al
Dendritic.cells.resting	CCL17	Chen B, et al
Dendritic.cells.resting	CCL18	Chen B, et al
Dendritic.cells.resting	CCL22	Chen B, et al
Dendritic.cells.resting	CD1A	Chen B, et al
Dendritic.cells.resting	CD1B	Chen B, et al
Dendritic.cells.resting	CD1C	Chen B, et al
Dendritic.cells.resting	CD1E	Chen B, et al
Dendritic.cells.resting	CD209	Chen B, et al
Dendritic.cells.resting	CD33	Chen B, et al
Dendritic.cells.resting	CD68	Chen B, et al
Dendritic.cells.resting	CLEC10A	Chen B, et al
Dendritic.cells.resting	CLEC4A	Chen B, et al
Dendritic.cells.resting	CLEC7A	Chen B, et al
Dendritic.cells.resting	CLIC2	Chen B, et al
Dendritic.cells.resting	DHRS11	Chen B, et al
Dendritic.cells.resting	EGR2	Chen B, et al
Dendritic.cells.resting	FAM198B	Chen B, et al
Dendritic.cells.resting	FCER1A	Chen B, et al
Dendritic.cells.resting	FCER2	Chen B, et al
Dendritic.cells.resting	FLVCR2	Chen B, et al
Dendritic.cells.resting	FPR3	Chen B, et al
Dendritic.cells.resting	FZD2	Chen B, et al
Dendritic.cells.resting	HLA-DQA1	Chen B, et al
Dendritic.cells.resting	IGSF6	Chen B, et al
Dendritic.cells.resting	MMP12	Chen B, et al
Dendritic.cells.resting	NCF2	Chen B, et al
Dendritic.cells.resting	PLA2G7	Chen B, et al
Dendritic.cells.resting	PPFIBP1	Chen B, et al
Dendritic.cells.resting	RNASE6	Chen B, et al
Dendritic.cells.resting	SCN9A	Chen B, et al
Dendritic.cells.resting	SLAMF8	Chen B, et al
Dendritic.cells.resting	SLC15A3	Chen B, et al
Dendritic.cells.resting	TMEM255A	Chen B, et al
Dendritic.cells.resting	TREM2	Chen B, et al
Effector_memeory_CD4_T_cell	ATM	Charoentong P, et al
Effector_memeory_CD4_T_cell	CASP3	Charoentong P, et al
Effector_memeory_CD4_T_cell	CASQ1	Charoentong P, et al
Effector_memeory_CD4_T_cell	CD300E	Charoentong P, et al
Effector_memeory_CD4_T_cell	DARS	Charoentong P, et al
Effector_memeory_CD4_T_cell	DOCK9	Charoentong P, et al
Effector_memeory_CD4_T_cell	EXOSC9	Charoentong P, et al
Effector_memeory_CD4_T_cell	EZH2	Charoentong P, et al
Effector_memeory_CD4_T_cell	GDE1	Charoentong P, et al
Effector_memeory_CD4_T_cell	IL34	Charoentong P, et al
Effector_memeory_CD4_T_cell	NCOA4	Charoentong P, et al
Effector_memeory_CD4_T_cell	NEFL	Charoentong P, et al
Effector_memeory_CD4_T_cell	PDGFRL	Charoentong P, et al
Effector_memeory_CD4_T_cell	PTGS1	Charoentong P, et al
Effector_memeory_CD4_T_cell	REPS1	Charoentong P, et al
Effector_memeory_CD4_T_cell	SCG2	Charoentong P, et al
Effector_memeory_CD4_T_cell	SDPR	Charoentong P, et al
Effector_memeory_CD4_T_cell	SIGLEC14	Charoentong P, et al
Effector_memeory_CD4_T_cell	SIGLEC6	Charoentong P, et al
Effector_memeory_CD4_T_cell	TAL1	Charoentong P, et al
Effector_memeory_CD4_T_cell	TFEC	Charoentong P, et al
Effector_memeory_CD4_T_cell	TIPIN	Charoentong P, et al
Effector_memeory_CD4_T_cell	TPK1	Charoentong P, et al
Effector_memeory_CD4_T_cell	UQCRB	Charoentong P, et al
Effector_memeory_CD4_T_cell	USP9Y	Charoentong P, et al
Effector_memeory_CD4_T_cell	WIPF1	Charoentong P, et al
Effector_memeory_CD4_T_cell	ZCRB1	Charoentong P, et al
Effector_memeory_CD8_T_cell	ACAP1	Charoentong P, et al
Effector_memeory_CD8_T_cell	APOL3	Charoentong P, et al
Effector_memeory_CD8_T_cell	ARHGAP10	Charoentong P, et al
Effector_memeory_CD8_T_cell	ATP10D	Charoentong P, et al
Effector_memeory_CD8_T_cell	C3AR1	Charoentong P, et al
Effector_memeory_CD8_T_cell	CCR5	Charoentong P, et al
Effector_memeory_CD8_T_cell	CD160	Charoentong P, et al
Effector_memeory_CD8_T_cell	CD55	Charoentong P, et al
Effector_memeory_CD8_T_cell	CFLAR	Charoentong P, et al
Effector_memeory_CD8_T_cell	CMKLR1	Charoentong P, et al
Effector_memeory_CD8_T_cell	DAPP1	Charoentong P, et al
Effector_memeory_CD8_T_cell	FCRL6	Charoentong P, et al
Effector_memeory_CD8_T_cell	FLT3LG	Charoentong P, et al
Effector_memeory_CD8_T_cell	GZMM	Charoentong P, et al
Effector_memeory_CD8_T_cell	HAPLN3	Charoentong P, et al
Effector_memeory_CD8_T_cell	HLA-DMB	Charoentong P, et al
Effector_memeory_CD8_T_cell	HLA-DPA1	Charoentong P, et al
Effector_memeory_CD8_T_cell	HLA-DPB1	Charoentong P, et al
Effector_memeory_CD8_T_cell	IFI16	Charoentong P, et al
Effector_memeory_CD8_T_cell	LIME1	Charoentong P, et al
Effector_memeory_CD8_T_cell	LTK	Charoentong P, et al
Effector_memeory_CD8_T_cell	NFKBIA	Charoentong P, et al
Effector_memeory_CD8_T_cell	SETD7	Charoentong P, et al
Effector_memeory_CD8_T_cell	SIK1	Charoentong P, et al
Effector_memeory_CD8_T_cell	TRIB2	Charoentong P, et al
Eosinophils	ABHD2	Chen B, et al
Eosinophils	ACACB	Chen B, et al
Eosinophils	C9orf156	Chen B, et al
Eosinophils	CAT	Chen B, et al
Eosinophils	CCR3	Chen B, et al
Eosinophils	CLC	Chen B, et al
Eosinophils	CYSLTR2	Chen B, et al
Eosinophils	EMR1	Chen B, et al
Eosinophils	EPN2	Chen B, et al
Eosinophils	GALC	Chen B, et al
Eosinophils	GPR44	Chen B, et al
Eosinophils	HES1	Chen B, et al
Eosinophils	HIST1H1C	Chen B, et al
Eosinophils	HRH4	Chen B, et al
Eosinophils	IGSF2	Chen B, et al
Eosinophils	IL5RA	Chen B, et al
Eosinophils	KBTBD11	Chen B, et al
Eosinophils	KCNH2	Chen B, et al
Eosinophils	LRP5L	Chen B, et al
Eosinophils	MYO15B	Chen B, et al
Eosinophils	RCOR3	Chen B, et al
Eosinophils	RNASE2	Chen B, et al
Eosinophils	RRP12	Chen B, et al
Eosinophils	SIAH1	Chen B, et al
Eosinophils	SMPD3	Chen B, et al
Eosinophils	SYNJ1	Chen B, et al
Eosinophils	TGIF1	Chen B, et al
Eosinophils	THBS1	Chen B, et al
Eosinophils	THBS4	Chen B, et al
Eosinophils	TIPARP	Chen B, et al
Eosinophils	TKTL1	Chen B, et al
Eosinophils	GIPR	Chen B, et al
Eosinophils	KRT18P50	Chen B, et al
Eosinophils	LRMP	Chen B, et al
Eosinophils	FOSB	Chen B, et al
Eosinophils	GPR183	Chen B, et al
Eosinophils	NR4A3	Chen B, et al
Eosinophils	ST3GAL6	Chen B, et al
Eosinophils	DEPDC5	Chen B, et al
Eosinophils	PDE6C	Chen B, et al
Eosinophils	PKD2L2	Chen B, et al
Eosinophils	GPR65	Chen B, et al
Eosinophils	P2RY14	Chen B, et al
Eosinophils	DACH1	Chen B, et al
Eosinophils	DAPK2	Chen B, et al
Eosinophils	EMR3	Chen B, et al
Eosinophils	ALOX15	Chen B, et al
Eosinophils	BANK1	Chen B, et al
Eosinophils	BCL2A1	Chen B, et al
Eosinophils	BPI	Chen B, et al
Eosinophils	C3AR1	Chen B, et al
Eosinophils	C5AR2	Chen B, et al
Eosinophils	CD244	Chen B, et al
Eosinophils	DPEP2	Chen B, et al
Eosinophils	EMR2	Chen B, et al
Eosinophils	FFAR2	Chen B, et al
Eosinophils	GPR97	Chen B, et al
Eosinophils	IL18R1	Chen B, et al
Eosinophils	IL18RAP	Chen B, et al
Eosinophils	IL1RL1	Chen B, et al
Eosinophils	MAK	Chen B, et al
Eosinophils	MGAM	Chen B, et al
Eosinophils	MS4A3	Chen B, et al
Eosinophils	MXD1	Chen B, et al
Eosinophils	NCF2	Chen B, et al
Eosinophils	P2RY10	Chen B, et al
Eosinophils	P2RY13	Chen B, et al
Eosinophils	P2RY2	Chen B, et al
Eosinophils	PADI4	Chen B, et al
Eosinophils	PLEKHG3	Chen B, et al
Eosinophils	REPS2	Chen B, et al
Eosinophils	RGS1	Chen B, et al
Eosinophils	RGS13	Chen B, et al
Eosinophils	SAMSN1	Chen B, et al
Eosinophils	SMPDL3B	Chen B, et al
Eosinophils	TREML2	Chen B, et al
Eosinophils	TRPM6	Chen B, et al
Eosinophils	ZNF222	Chen B, et al
Tgd	ACP5	Chen B, et al
Tgd	AQP9	Chen B, et al
Tgd	BTN3A2	Chen B, et al
Tgd	C1orf54	Chen B, et al
Tgd	CARD8	Chen B, et al
Tgd	CCL18	Chen B, et al
Tgd	CD209	Chen B, et al
Tgd	CD33	Chen B, et al
Tgd	CD36	Chen B, et al
Tgd	CDK5	Chen B, et al
Tgd	IL10RB	Chen B, et al
Tgd	KLRF1	Chen B, et al
Tgd	LGALS1	Chen B, et al
Tgd	MAPK7	Chen B, et al
Tgd	KLHL7	Chen B, et al
Tgd	KRT80	Chen B, et al
Tgd	LAMC1	Chen B, et al
Tgd	LCORL	Chen B, et al
Tgd	LMNB1	Chen B, et al
Tgd	MEIS3P1	Chen B, et al
Tgd	MPL	Chen B, et al
Tgd	FABP1	Chen B, et al
Tgd	FABP5	Chen B, et al
Tgd	FADD	Chen B, et al
Tgd	MFAP3L	Chen B, et al
Tgd	MINPP1	Chen B, et al
Tgd	RPS24	Chen B, et al
Tgd	RPS7	Chen B, et al
Tgd	RPS9	Chen B, et al
Tgd	ABP1	Chen B, et al
Tgd	CCL13	Chen B, et al
Tgd	BFSP1	Chen B, et al
Tgd	BRSK2	Chen B, et al
Tgd	CCL5	Chen B, et al
Tgd	CCR5	Chen B, et al
Tgd	CD160	Chen B, et al
Tgd	CD2	Chen B, et al
Tgd	CD244	Chen B, et al
Tgd	CD247	Chen B, et al
Tgd	CD300A	Chen B, et al
Tgd	CD3D	Chen B, et al
Tgd	CD3G	Chen B, et al
Tgd	CD8A	Chen B, et al
Tgd	CD8B	Chen B, et al
Tgd	CDH12	Chen B, et al
Tgd	COLQ	Chen B, et al
Tgd	CST7	Chen B, et al
Tgd	CXCR6	Chen B, et al
Tgd	DUSP2	Chen B, et al
Tgd	GFI1	Chen B, et al
Tgd	GNLY	Chen B, et al
Tgd	GPR171	Chen B, et al
Tgd	GPR18	Chen B, et al
Tgd	GYPE	Chen B, et al
Tgd	GZMA	Chen B, et al
Tgd	GZMB	Chen B, et al
Tgd	GZMH	Chen B, et al
Tgd	GZMK	Chen B, et al
Tgd	GZMM	Chen B, et al
Tgd	IL18RAP	Chen B, et al
Tgd	IL2RB	Chen B, et al
Tgd	KLRB1	Chen B, et al
Tgd	KLRD1	Chen B, et al
Tgd	KLRG1	Chen B, et al
Tgd	KLRK1	Chen B, et al
Tgd	KRT18P50	Chen B, et al
Tgd	LAG3	Chen B, et al
Tgd	LAT	Chen B, et al
Tgd	LCK	Chen B, et al
Tgd	LHCGR	Chen B, et al
Tgd	LY9	Chen B, et al
Tgd	MAGEA11	Chen B, et al
Tgd	MAP4K1	Chen B, et al
Tgd	PLEKHG3	Chen B, et al
Tgd	PRF1	Chen B, et al
Tgd	PTGDR	Chen B, et al
Tgd	PVRIG	Chen B, et al
Tgd	SCN9A	Chen B, et al
Tgd	SH2D1A	Chen B, et al
Tgd	SIRPG	Chen B, et al
Tgd	SIT1	Chen B, et al
Tgd	SKAP1	Chen B, et al
Tgd	TARDBPP1	Chen B, et al
Tgd	TCF7	Chen B, et al
Tgd	TRBC1	Chen B, et al
Tgd	TRDC	Chen B, et al
Tgd	UBASH3A	Chen B, et al
Tgd	VNN2	Chen B, et al
Tgd	ZNF442	Chen B, et al
Tgd	C1orf61	Chen B, et al
Tgd	FEZ1	Chen B, et al
Tgd	TARP	Chen B, et al
Tgd	TRD	Chen B, et al
Tgd	TRGV9	Chen B, et al
iDC	ABCG2	Charoentong P, et al
iDC	BLVRB	Charoentong P, et al
iDC	CARD9	Charoentong P, et al
iDC	CD1A	Charoentong P, et al
iDC	CD1B	Charoentong P, et al
iDC	CD1C	Charoentong P, et al
iDC	CD1E	Charoentong P, et al
iDC	CH25H	Charoentong P, et al
iDC	CLEC10A	Charoentong P, et al
iDC	CSF1R	Charoentong P, et al
iDC	CTNS	Charoentong P, et al
iDC	F13A1	Charoentong P, et al
iDC	FABP4	Charoentong P, et al
iDC	FZD2	Charoentong P, et al
iDC	GSTT1	Charoentong P, et al
iDC	GUCA1A	Charoentong P, et al
iDC	HS3ST2	Charoentong P, et al
iDC	LMAN2L	Charoentong P, et al
iDC	MMP12	Charoentong P, et al
iDC	MS4A6A	Charoentong P, et al
iDC	NUDT9	Charoentong P, et al
iDC	PDXK	Charoentong P, et al
iDC	PPARG	Charoentong P, et al
iDC	PREP	Charoentong P, et al
iDC	RAP1GAP	Charoentong P, et al
iDC	SLC26A6	Charoentong P, et al
iDC	SLC7A8	Charoentong P, et al
iDC	SYT17	Charoentong P, et al
iDC	TACSTD2	Charoentong P, et al
iDC	TM7SF4	Charoentong P, et al
iDC	VASH1	Charoentong P, et al
iDC	ACADM	Charoentong P, et al
iDC	AHCYL1	Charoentong P, et al
iDC	ALDH1A2	Charoentong P, et al
iDC	ALDH3A2	Charoentong P, et al
iDC	ALDH9A1	Charoentong P, et al
iDC	ALOX15	Charoentong P, et al
iDC	AMT	Charoentong P, et al
iDC	ARL1	Charoentong P, et al
iDC	ATIC	Charoentong P, et al
iDC	ATP5A1	Charoentong P, et al
iDC	CAPZA1	Charoentong P, et al
iDC	LILRA5	Charoentong P, et al
iDC	RDX	Charoentong P, et al
iDC	RRAGD	Charoentong P, et al
iDC	INPP5F	Charoentong P, et al
iDC	RAB38	Charoentong P, et al
iDC	PLAU	Charoentong P, et al
iDC	CSF3R	Charoentong P, et al
iDC	SLC18A2	Charoentong P, et al
iDC	AMPD2	Charoentong P, et al
iDC	CLTB	Charoentong P, et al
iDC	C1orf162	Charoentong P, et al
Immature_B_cell	CD22	Charoentong P, et al
Immature_B_cell	CYBB	Charoentong P, et al
Immature_B_cell	FAM129C	Charoentong P, et al
Immature_B_cell	FCRL1	Charoentong P, et al
Immature_B_cell	FCRL3	Charoentong P, et al
Immature_B_cell	FCRL5	Charoentong P, et al
Immature_B_cell	FCRLA	Charoentong P, et al
Immature_B_cell	HDAC9	Charoentong P, et al
Immature_B_cell	HLA-DQA1	Charoentong P, et al
Immature_B_cell	HVCN1	Charoentong P, et al
Immature_B_cell	KIAA0226	Charoentong P, et al
Immature_B_cell	NCF1	Charoentong P, et al
Immature_B_cell	NCF1B	Charoentong P, et al
Immature_B_cell	P2RY10	Charoentong P, et al
Immature_B_cell	SP100	Charoentong P, et al
Immature_B_cell	TXNIP	Charoentong P, et al
Immature_B_cell	STAP1	Charoentong P, et al
Immature_B_cell	TAGAP	Charoentong P, et al
Immature_B_cell	ZCCHC2	Charoentong P, et al
Macrophage	APOE	Charoentong P, et al
Macrophage	ATG7	Charoentong P, et al
Macrophage	BCAT1	Charoentong P, et al
Macrophage	CCL7	Charoentong P, et al
Macrophage	CD163	Charoentong P, et al
Macrophage	CD68	Charoentong P, et al
Macrophage	CD84	Charoentong P, et al
Macrophage	CHI3L1	Charoentong P, et al
Macrophage	CHIT1	Charoentong P, et al
Macrophage	CLEC5A	Charoentong P, et al
Macrophage	COL8A2	Charoentong P, et al
Macrophage	COLEC12	Charoentong P, et al
Macrophage	CTSK	Charoentong P, et al
Macrophage	CXCL5	Charoentong P, et al
Macrophage	CYBB	Charoentong P, et al
Macrophage	DNASE2B	Charoentong P, et al
Macrophage	EMP1	Charoentong P, et al
Macrophage	FDX1	Charoentong P, et al
Macrophage	FN1	Charoentong P, et al
Macrophage	GM2A	Charoentong P, et al
Macrophage	GPC4	Charoentong P, et al
Macrophage	KAL1	Charoentong P, et al
Macrophage	MARCO	Charoentong P, et al
Macrophage	ME1	Charoentong P, et al
Macrophage	MS4A4A	Charoentong P, et al
Macrophage	MSR1	Charoentong P, et al
Macrophage	PCOLCE2	Charoentong P, et al
Macrophage	PTGDS	Charoentong P, et al
Macrophage	RAI14	Charoentong P, et al
Macrophage	SCARB2	Charoentong P, et al
Macrophage	SCG5	Charoentong P, et al
Macrophage	SGMS1	Charoentong P, et al
Macrophage	SULT1C2	Charoentong P, et al
Macrophage	AIF1	Charoentong P, et al
Macrophage	CCL1	Charoentong P, et al
Macrophage	CCL14	Charoentong P, et al
Macrophage	CCL23	Charoentong P, et al
Macrophage	CCL26	Charoentong P, et al
Macrophage	CD300LB	Charoentong P, et al
Macrophage	CNR1	Charoentong P, et al
Macrophage	CNR2	Charoentong P, et al
Macrophage	EIF1	Charoentong P, et al
Macrophage	EIF4A1	Charoentong P, et al
Macrophage	FPR1	Charoentong P, et al
Macrophage	FPR2	Charoentong P, et al
Macrophage	FRAT2	Charoentong P, et al
Macrophage	GPR27	Charoentong P, et al
Macrophage	GPR77	Charoentong P, et al
Macrophage	RNASE2	Charoentong P, et al
Macrophage	MS4A2	Charoentong P, et al
Macrophage	BASP1	Charoentong P, et al
Macrophage	IGSF6	Charoentong P, et al
Macrophage	HK3	Charoentong P, et al
Macrophage	VNN1	Charoentong P, et al
Macrophage	FES	Charoentong P, et al
Macrophage	NPL	Charoentong P, et al
Macrophage	FZD2	Charoentong P, et al
Macrophage	FAM198B	Charoentong P, et al
Macrophage	HNMT	Charoentong P, et al
Macrophage	SLC15A3	Charoentong P, et al
Macrophage	CD4	Charoentong P, et al
Macrophage	TXNDC3	Charoentong P, et al
Macrophage	FRMD4A	Charoentong P, et al
Macrophage	CRYBB1	Charoentong P, et al
Macrophage	HRH1	Charoentong P, et al
Macrophage	WNT5B	Charoentong P, et al
Macrophage	C11orf45	Charoentong P, et al
Macrophage	FUCA1	Charoentong P, et al
Macrophage	GPNMB	Charoentong P, et al
Macrophage	HS3ST2	Charoentong P, et al
Macrophage	LGMN	Charoentong P, et al
Macrophage	MMP9	Charoentong P, et al
Macrophage	TM4SF19	Charoentong P, et al
Mast_cell	ABCC4	Charoentong P, et al
Mast_cell	ADCYAP1	Charoentong P, et al
Mast_cell	CALB2	Charoentong P, et al
Mast_cell	CEACAM8	Charoentong P, et al
Mast_cell	CMA1	Charoentong P, et al
Mast_cell	CPA3	Charoentong P, et al
Mast_cell	CTSG	Charoentong P, et al
Mast_cell	ELA2	Charoentong P, et al
Mast_cell	GATA2	Charoentong P, et al
Mast_cell	HDC	Charoentong P, et al
Mast_cell	HPGD	Charoentong P, et al
Mast_cell	HPGDS	Charoentong P, et al
Mast_cell	KIT	Charoentong P, et al
Mast_cell	LINC01140	Charoentong P, et al
Mast_cell	MAOB	Charoentong P, et al
Mast_cell	MLPH	Charoentong P, et al
Mast_cell	MPO	Charoentong P, et al
Mast_cell	MS4A2	Charoentong P, et al
Mast_cell	NR0B1	Charoentong P, et al
Mast_cell	PPM1H	Charoentong P, et al
Mast_cell	PRG2	Charoentong P, et al
Mast_cell	PTGS1	Charoentong P, et al
Mast_cell	SCG2	Charoentong P, et al
Mast_cell	SIGLEC6	Charoentong P, et al
Mast_cell	SLC18A2	Charoentong P, et al
Mast_cell	SLC24A3	Charoentong P, et al
Mast_cell	TAL1	Charoentong P, et al
Mast_cell	TPSAB1	Charoentong P, et al
Mast_cell	TPSB2	Charoentong P, et al
Mast_cell	VWA5A	Charoentong P, et al
Mast_cell	ADAMTS3	Charoentong P, et al
Mast_cell	ARHGAP15	Charoentong P, et al
Mast_cell	CPM	Charoentong P, et al
Mast_cell	FCN1	Charoentong P, et al
Mast_cell	FTL	Charoentong P, et al
Mast_cell	HSPA6	Charoentong P, et al
Mast_cell	ITGA9	Charoentong P, et al
Mast_cell	RNASE3	Charoentong P, et al
Mast_cell	S100A4	Charoentong P, et al
Mast_cell	SIGLEC8	Charoentong P, et al
Mast_cell	SLC6A4	Charoentong P, et al
Mast_cell	PTGS2	Charoentong P, et al
Mast_cell	EGR3	Charoentong P, et al
Mast_cell	PILRA	Charoentong P, et al
Mast.cells.activated	ATP8B4	Chen B, et al
Mast.cells.activated	BPI	Chen B, et al
Mast.cells.activated	CCL1	Chen B, et al
Mast.cells.activated	CCL20	Chen B, et al
Mast.cells.activated	CCL4	Chen B, et al
Mast.cells.activated	CD33	Chen B, et al
Mast.cells.activated	CLC	Chen B, et al
Mast.cells.activated	CMA1	Chen B, et al
Mast.cells.activated	CPA3	Chen B, et al
Mast.cells.activated	CSF2	Chen B, et al
Mast.cells.activated	CTSG	Chen B, et al
Mast.cells.activated	CXCL3	Chen B, et al
Mast.cells.activated	FCER1A	Chen B, et al
Mast.cells.activated	GZMB	Chen B, et al
Mast.cells.activated	HDC	Chen B, et al
Mast.cells.activated	HOXA1	Chen B, et al
Mast.cells.activated	HPGDS	Chen B, et al
Mast.cells.activated	IL18R1	Chen B, et al
Mast.cells.activated	IL1A	Chen B, et al
Mast.cells.activated	IL1B	Chen B, et al
Mast.cells.activated	IL1RL1	Chen B, et al
Mast.cells.activated	IL3	Chen B, et al
Mast.cells.activated	IL5	Chen B, et al
Mast.cells.activated	LINC00597	Chen B, et al
Mast.cells.activated	2022-03-03	Chen B, et al
Mast.cells.activated	MS4A2	Chen B, et al
Mast.cells.activated	MS4A3	Chen B, et al
Mast.cells.activated	MYB	Chen B, et al
Mast.cells.activated	NOX3	Chen B, et al
Mast.cells.activated	NTRK1	Chen B, et al
Mast.cells.activated	P2RX1	Chen B, et al
Mast.cells.activated	PRG2	Chen B, et al
Mast.cells.activated	RAB27B	Chen B, et al
Mast.cells.activated	RGS13	Chen B, et al
Mast.cells.activated	SLC12A8	Chen B, et al
Mast.cells.activated	STXBP6	Chen B, et al
Mast.cells.activated	TEC	Chen B, et al
Mast.cells.activated	TPSAB1	Chen B, et al
Mast.cells.resting	ADAMTS3	Chen B, et al
Mast.cells.resting	ADRB2	Chen B, et al
Mast.cells.resting	ATP8B4	Chen B, et al
Mast.cells.resting	BMP2K	Chen B, et al
Mast.cells.resting	BPI	Chen B, et al
Mast.cells.resting	C3AR1	Chen B, et al
Mast.cells.resting	CD33	Chen B, et al
Mast.cells.resting	CEACAM8	Chen B, et al
Mast.cells.resting	CLC	Chen B, et al
Mast.cells.resting	CMA1	Chen B, et al
Mast.cells.resting	CPA3	Chen B, et al
Mast.cells.resting	CRISP3	Chen B, et al
Mast.cells.resting	CTSG	Chen B, et al
Mast.cells.resting	FAM124B	Chen B, et al
Mast.cells.resting	FAM174B	Chen B, et al
Mast.cells.resting	FCER1A	Chen B, et al
Mast.cells.resting	GFI1	Chen B, et al
Mast.cells.resting	HDC	Chen B, et al
Mast.cells.resting	HPGDS	Chen B, et al
Mast.cells.resting	IL18R1	Chen B, et al
Mast.cells.resting	LTC4S	Chen B, et al
Mast.cells.resting	MS4A2	Chen B, et al
Mast.cells.resting	MS4A3	Chen B, et al
Mast.cells.resting	MYB	Chen B, et al
Mast.cells.resting	NOX3	Chen B, et al
Mast.cells.resting	NTRK1	Chen B, et al
Mast.cells.resting	P2RX1	Chen B, et al
Mast.cells.resting	P2RY14	Chen B, et al
Mast.cells.resting	PAQR5	Chen B, et al
Mast.cells.resting	PRG2	Chen B, et al
Mast.cells.resting	RAB27B	Chen B, et al
Mast.cells.resting	RGS13	Chen B, et al
Mast.cells.resting	2022-09-08	Chen B, et al
Mast.cells.resting	SLC12A8	Chen B, et al
Mast.cells.resting	ST8SIA1	Chen B, et al
Mast.cells.resting	STAP1	Chen B, et al
Mast.cells.resting	STXBP6	Chen B, et al
Mast.cells.resting	TPSAB1	Chen B, et al
MDSC	CCR2	Charoentong P, et al
MDSC	CD14	Charoentong P, et al
MDSC	CD2	Charoentong P, et al
MDSC	CD86	Charoentong P, et al
MDSC	CXCR4	Charoentong P, et al
MDSC	FCGR2A	Charoentong P, et al
MDSC	FCGR2B	Charoentong P, et al
MDSC	FCGR3A	Charoentong P, et al
MDSC	FERMT3	Charoentong P, et al
MDSC	GPSM3	Charoentong P, et al
MDSC	IL18BP	Charoentong P, et al
MDSC	IL4R	Charoentong P, et al
MDSC	ITGAL	Charoentong P, et al
MDSC	ITGAM	Charoentong P, et al
MDSC	PARVG	Charoentong P, et al
MDSC	PSAP	Charoentong P, et al
MDSC	PTGER2	Charoentong P, et al
MDSC	PTGES2	Charoentong P, et al
MDSC	S100A8	Charoentong P, et al
MDSC	S100A9	Charoentong P, et al
Monocyte	ASGR2	Charoentong P, et al
Monocyte	CFP	Charoentong P, et al
Monocyte	ASGR1	Charoentong P, et al
Monocyte	CD1D	Charoentong P, et al
Monocyte	UPK3A	Charoentong P, et al
Monocyte	ACTG1	Charoentong P, et al
Monocyte	ANXA5	Charoentong P, et al
Monocyte	ATP6V1B2	Charoentong P, et al
Monocyte	CFL1	Charoentong P, et al
Monocyte	DAZAP2	Charoentong P, et al
Monocyte	CTBS	Charoentong P, et al
Monocyte	EMR4P	Charoentong P, et al
Monocyte	HIVEP2	Charoentong P, et al
Monocyte	MARCKSL1	Charoentong P, et al
Monocyte	MBP	Charoentong P, et al
Monocyte	MMP15	Charoentong P, et al
Monocyte	PNPLA6	Charoentong P, et al
Monocyte	TMBIM6	Charoentong P, et al
Monocyte	PQBP1	Charoentong P, et al
Monocyte	TEX264	Charoentong P, et al
Monocyte	IKZF1	Charoentong P, et al
Monocyte	AIF1	Charoentong P, et al
Monocyte	APOBEC3A	Charoentong P, et al
Monocyte	AQP9	Charoentong P, et al
Monocyte	BST1	Charoentong P, et al
Monocyte	C5AR1	Charoentong P, et al
Monocyte	CCR2	Charoentong P, et al
Monocyte	CD33	Charoentong P, et al
Monocyte	CD68	Charoentong P, et al
Monocyte	CDA	Charoentong P, et al
Monocyte	CHST15	Charoentong P, et al
Monocyte	CLEC4A	Charoentong P, et al
Monocyte	CLEC7A	Charoentong P, et al
Monocyte	CREB5	Charoentong P, et al
Monocyte	CSF3R	Charoentong P, et al
Monocyte	FAM198B	Charoentong P, et al
Monocyte	FCN1	Charoentong P, et al
Monocyte	FES	Charoentong P, et al
Monocyte	FOSB	Charoentong P, et al
Monocyte	FPR1	Charoentong P, et al
Monocyte	FZD2	Charoentong P, et al
Monocyte	HCK	Charoentong P, et al
Monocyte	HK3	Charoentong P, et al
Monocyte	HNMT	Charoentong P, et al
Monocyte	HPSE	Charoentong P, et al
Monocyte	IGSF6	Charoentong P, et al
Monocyte	LILRA2	Charoentong P, et al
Monocyte	LILRA3	Charoentong P, et al
Monocyte	LILRB2	Charoentong P, et al
Monocyte	LST1	Charoentong P, et al
Monocyte	MEFV	Charoentong P, et al
Monocyte	MNDA	Charoentong P, et al
Monocyte	MS4A6A	Charoentong P, et al
Monocyte	NCF2	Charoentong P, et al
Monocyte	NFE2	Charoentong P, et al
Monocyte	NLRP3	Charoentong P, et al
Monocyte	NOD2	Charoentong P, et al
Monocyte	P2RY13	Charoentong P, et al
Monocyte	PADI4	Charoentong P, et al
Monocyte	RNASE2	Charoentong P, et al
Monocyte	RNASE6	Charoentong P, et al
Monocyte	S100A12	Charoentong P, et al
Monocyte	SLC15A3	Charoentong P, et al
Monocyte	TLR2	Charoentong P, et al
Monocyte	TLR7	Charoentong P, et al
Monocyte	TLR8	Charoentong P, et al
Monocyte	VNN1	Charoentong P, et al
Monocyte	VNN2	Charoentong P, et al
Natural_killer_cell	AKT3	Charoentong P, et al
Natural_killer_cell	AXL	Charoentong P, et al
Natural_killer_cell	BST2	Charoentong P, et al
Natural_killer_cell	CDH2	Charoentong P, et al
Natural_killer_cell	CRTAM	Charoentong P, et al
Natural_killer_cell	CSF2RA	Charoentong P, et al
Natural_killer_cell	CTSZ	Charoentong P, et al
Natural_killer_cell	CXCL1	Charoentong P, et al
Natural_killer_cell	CYTH1	Charoentong P, et al
Natural_killer_cell	DAXX	Charoentong P, et al
Natural_killer_cell	DGKH	Charoentong P, et al
Natural_killer_cell	DLL4	Charoentong P, et al
Natural_killer_cell	DPYD	Charoentong P, et al
Natural_killer_cell	ERBB3	Charoentong P, et al
Natural_killer_cell	F11R	Charoentong P, et al
Natural_killer_cell	FAM27A	Charoentong P, et al
Natural_killer_cell	FAM49A	Charoentong P, et al
Natural_killer_cell	FASLG	Charoentong P, et al
Natural_killer_cell	FCGR1A	Charoentong P, et al
Natural_killer_cell	FN1	Charoentong P, et al
Natural_killer_cell	FSTL1	Charoentong P, et al
Natural_killer_cell	FUCA1	Charoentong P, et al
Natural_killer_cell	GBP3	Charoentong P, et al
Natural_killer_cell	GLS2	Charoentong P, et al
Natural_killer_cell	GRB2	Charoentong P, et al
Natural_killer_cell	LST1	Charoentong P, et al
Natural_killer_cell	BCL2	Charoentong P, et al
Natural_killer_cell	CDC5L	Charoentong P, et al
Natural_killer_cell	FGF18	Charoentong P, et al
Natural_killer_cell	FUT5	Charoentong P, et al
Natural_killer_cell	FZR1	Charoentong P, et al
Natural_killer_cell	GAGE2	Charoentong P, et al
Natural_killer_cell	IGFBP5	Charoentong P, et al
Natural_killer_cell	KANK2	Charoentong P, et al
Natural_killer_cell	LDB3	Charoentong P, et al
Natural_killer_cell	ADARB1	Charoentong P, et al
Natural_killer_cell	AF107846	Charoentong P, et al
Natural_killer_cell	ALDH1B1	Charoentong P, et al
Natural_killer_cell	APBB2	Charoentong P, et al
Natural_killer_cell	ATL2	Charoentong P, et al
Natural_killer_cell	GAGE2A	Charoentong P, et al
Natural_killer_cell	MAPRE3	Charoentong P, et al
Natural_killer_cell	MCM3AP	Charoentong P, et al
Natural_killer_cell	MRC2	Charoentong P, et al
Natural_killer_cell	NCR1	Charoentong P, et al
Natural_killer_cell	PDLIM4	Charoentong P, et al
Natural_killer_cell	PRX	Charoentong P, et al
Natural_killer_cell	PSMD4	Charoentong P, et al
Natural_killer_cell	RP5-886K2.1	Charoentong P, et al
Natural_killer_cell	SGMS1	Charoentong P, et al
Natural_killer_cell	SLC30A5	Charoentong P, et al
Natural_killer_cell	SMEK1	Charoentong P, et al
Natural_killer_cell	SPN	Charoentong P, et al
Natural_killer_cell	TBXA2R	Charoentong P, et al
Natural_killer_cell	TCTN2	Charoentong P, et al
Natural_killer_cell	TINAGL1	Charoentong P, et al
Natural_killer_cell	TRPV6	Charoentong P, et al
Natural_killer_cell	XCL1	Charoentong P, et al
Natural_killer_cell	XCL2	Charoentong P, et al
Natural_killer_cell	ZNF205	Charoentong P, et al
Natural_killer_cell	ZNF528	Charoentong P, et al
Natural_killer_cell	ZNF747	Charoentong P, et al
Natural_killer_cell	KLRC1	Charoentong P, et al
Natural_killer_cell	KLRF1	Charoentong P, et al
Natural_killer_T_cell	BTN2A2	Charoentong P, et al
Natural_killer_T_cell	CD101	Charoentong P, et al
Natural_killer_T_cell	CD109	Charoentong P, et al
Natural_killer_T_cell	CNPY3	Charoentong P, et al
Natural_killer_T_cell	CNPY4	Charoentong P, et al
Natural_killer_T_cell	CREB1	Charoentong P, et al
Natural_killer_T_cell	CRTC2	Charoentong P, et al
Natural_killer_T_cell	CRTC3	Charoentong P, et al
Natural_killer_T_cell	CSF2	Charoentong P, et al
Natural_killer_T_cell	KLRC1	Charoentong P, et al
Natural_killer_T_cell	FUT4	Charoentong P, et al
Natural_killer_T_cell	ICAM2	Charoentong P, et al
Natural_killer_T_cell	IL32	Charoentong P, et al
Natural_killer_T_cell	LAMP2	Charoentong P, et al
Natural_killer_T_cell	LILRB5	Charoentong P, et al
Natural_killer_T_cell	KLRG1	Charoentong P, et al
Natural_killer_T_cell	HSPA4	Charoentong P, et al
Natural_killer_T_cell	HSPB6	Charoentong P, et al
Natural_killer_T_cell	ISM2	Charoentong P, et al
Natural_killer_T_cell	ITIH2	Charoentong P, et al
Natural_killer_T_cell	KDM4C	Charoentong P, et al
Natural_killer_T_cell	KIR2DS4	Charoentong P, et al
Natural_killer_T_cell	KIRREL3	Charoentong P, et al
Natural_killer_T_cell	SDCBP	Charoentong P, et al
Natural_killer_T_cell	NFATC2IP	Charoentong P, et al
Natural_killer_T_cell	MICB	Charoentong P, et al
Natural_killer_T_cell	KIR2DL1	Charoentong P, et al
Natural_killer_T_cell	KIR2DL3	Charoentong P, et al
Natural_killer_T_cell	KIR3DL1	Charoentong P, et al
Natural_killer_T_cell	KIR3DL2	Charoentong P, et al
Natural_killer_T_cell	NCR1	Charoentong P, et al
Natural_killer_T_cell	FOSL1	Charoentong P, et al
Natural_killer_T_cell	TSLP	Charoentong P, et al
Natural_killer_T_cell	SLC7A7	Charoentong P, et al
Natural_killer_T_cell	SPP1	Charoentong P, et al
Natural_killer_T_cell	TREM2	Charoentong P, et al
Natural_killer_T_cell	UBASH3A	Charoentong P, et al
Natural_killer_T_cell	YBX2	Charoentong P, et al
Natural_killer_T_cell	CCDC88A	Charoentong P, et al
Natural_killer_T_cell	CLEC1A	Charoentong P, et al
Natural_killer_T_cell	THBD	Charoentong P, et al
Natural_killer_T_cell	PDPN	Charoentong P, et al
Natural_killer_T_cell	VCAM1	Charoentong P, et al
Natural_killer_T_cell	EMR1	Charoentong P, et al
Neutrophil	ALPL	Charoentong P, et al
Neutrophil	BST1	Charoentong P, et al
Neutrophil	CD93	Charoentong P, et al
Neutrophil	CEACAM3	Charoentong P, et al
Neutrophil	CREB5	Charoentong P, et al
Neutrophil	CRISPLD2	Charoentong P, et al
Neutrophil	CSF3R	Charoentong P, et al
Neutrophil	CYP4F3	Charoentong P, et al
Neutrophil	DYSF	Charoentong P, et al
Neutrophil	FCAR	Charoentong P, et al
Neutrophil	FCGR3B	Charoentong P, et al
Neutrophil	FLJ11151	Charoentong P, et al
Neutrophil	FPR1	Charoentong P, et al
Neutrophil	FPRL1	Charoentong P, et al
Neutrophil	G0S2	Charoentong P, et al
Neutrophil	HIST1H2BC	Charoentong P, et al
Neutrophil	HPSE	Charoentong P, et al
Neutrophil	IL8RA	Charoentong P, et al
Neutrophil	IL8RB	Charoentong P, et al
Neutrophil	KCNJ15	Charoentong P, et al
Neutrophil	LILRB2	Charoentong P, et al
Neutrophil	MGAM	Charoentong P, et al
Neutrophil	MME	Charoentong P, et al
Neutrophil	PDE4B	Charoentong P, et al
Neutrophil	S100A12	Charoentong P, et al
Neutrophil	SIGLEC5	Charoentong P, et al
Neutrophil	SLC22A4	Charoentong P, et al
Neutrophil	SLC25A37	Charoentong P, et al
Neutrophil	TECPR2	Charoentong P, et al
Neutrophil	TNFRSF10C	Charoentong P, et al
Neutrophil	VNN3	Charoentong P, et al
Neutrophil	CDA	Charoentong P, et al
Neutrophil	CHST15	Charoentong P, et al
Neutrophil	APOBEC3A	Charoentong P, et al
Neutrophil	CASP5	Charoentong P, et al
Neutrophil	MMP25	Charoentong P, et al
Neutrophil	HAL	Charoentong P, et al
Neutrophil	C1orf183	Charoentong P, et al
Neutrophil	FFAR2	Charoentong P, et al
Neutrophil	MAK	Charoentong P, et al
Neutrophil	CXCR1	Charoentong P, et al
Neutrophil	STEAP4	Charoentong P, et al
Neutrophil	BTNL8	Charoentong P, et al
Neutrophil	CXCR2	Charoentong P, et al
Neutrophil	EVI2B	Charoentong P, et al
Neutrophil	HSD17B11	Charoentong P, et al
Neutrophil	KDM6B	Charoentong P, et al
Neutrophil	MEGF9	Charoentong P, et al
Neutrophil	MNDA	Charoentong P, et al
Neutrophil	NLRP12	Charoentong P, et al
Neutrophil	PADI4	Charoentong P, et al
Neutrophil	SELL	Charoentong P, et al
Neutrophil	TRANK1	Charoentong P, et al
Neutrophil	AIF1	Charoentong P, et al
Neutrophil	AQP9	Charoentong P, et al
Neutrophil	C5AR1	Charoentong P, et al
Neutrophil	CAMP	Charoentong P, et al
Neutrophil	CCR3	Charoentong P, et al
Neutrophil	CFP	Charoentong P, et al
Neutrophil	CHI3L1	Charoentong P, et al
Neutrophil	CLC	Charoentong P, et al
Neutrophil	DPEP2	Charoentong P, et al
Neutrophil	EMR2	Charoentong P, et al
Neutrophil	EMR3	Charoentong P, et al
Neutrophil	FAM212B	Charoentong P, et al
Neutrophil	FPR2	Charoentong P, et al
Neutrophil	GPR97	Charoentong P, et al
Neutrophil	HSPA6	Charoentong P, et al
Neutrophil	IGSF6	Charoentong P, et al
Neutrophil	IL18RAP	Charoentong P, et al
Neutrophil	LILRA2	Charoentong P, et al
Neutrophil	LST1	Charoentong P, et al
Neutrophil	MEFV	Charoentong P, et al
Neutrophil	MXD1	Charoentong P, et al
Neutrophil	NCF2	Charoentong P, et al
Neutrophil	NFE2	Charoentong P, et al
Neutrophil	P2RY13	Charoentong P, et al
Neutrophil	P2RY14	Charoentong P, et al
Neutrophil	PGLYRP1	Charoentong P, et al
Neutrophil	PLEKHG3	Charoentong P, et al
Neutrophil	QPCT	Charoentong P, et al
Neutrophil	REPS2	Charoentong P, et al
Neutrophil	TLR2	Charoentong P, et al
Neutrophil	TLR8	Charoentong P, et al
Neutrophil	TNFAIP6	Charoentong P, et al
Neutrophil	TREM1	Charoentong P, et al
Neutrophil	TREML2	Charoentong P, et al
Neutrophil	VNN1	Charoentong P, et al
Neutrophil	VNN2	Charoentong P, et al
NK.cells.activated	APOBEC3G	Chen B, et al
NK.cells.activated	APOL6	Chen B, et al
NK.cells.activated	CCL4	Chen B, et al
NK.cells.activated	CCL5	Chen B, et al
NK.cells.activated	CCND2	Chen B, et al
NK.cells.activated	CD244	Chen B, et al
NK.cells.activated	CD247	Chen B, et al
NK.cells.activated	CD69	Chen B, et al
NK.cells.activated	CD7	Chen B, et al
NK.cells.activated	CD96	Chen B, et al
NK.cells.activated	CDK6	Chen B, et al
NK.cells.activated	CSF2	Chen B, et al
NK.cells.activated	CST7	Chen B, et al
NK.cells.activated	CTSW	Chen B, et al
NK.cells.activated	DPP4	Chen B, et al
NK.cells.activated	FASLG	Chen B, et al
NK.cells.activated	GNLY	Chen B, et al
NK.cells.activated	GPR171	Chen B, et al
NK.cells.activated	GPR18	Chen B, et al
NK.cells.activated	GRAP2	Chen B, et al
NK.cells.activated	GZMA	Chen B, et al
NK.cells.activated	GZMB	Chen B, et al
NK.cells.activated	GZMH	Chen B, et al
NK.cells.activated	GZMM	Chen B, et al
NK.cells.activated	IFNG	Chen B, et al
NK.cells.activated	IL12RB2	Chen B, et al
NK.cells.activated	IL18R1	Chen B, et al
NK.cells.activated	IL18RAP	Chen B, et al
NK.cells.activated	IL2RB	Chen B, et al
NK.cells.activated	KIR2DL1	Chen B, et al
NK.cells.activated	KIR2DL4	Chen B, et al
NK.cells.activated	KIR2DS4	Chen B, et al
NK.cells.activated	KIR3DL2	Chen B, et al
NK.cells.activated	KLRB1	Chen B, et al
NK.cells.activated	KLRC3	Chen B, et al
NK.cells.activated	KLRD1	Chen B, et al
NK.cells.activated	KLRF1	Chen B, et al
NK.cells.activated	KLRK1	Chen B, et al
NK.cells.activated	LCK	Chen B, et al
NK.cells.activated	LTA	Chen B, et al
NK.cells.activated	LTB	Chen B, et al
NK.cells.activated	NAALADL1	Chen B, et al
NK.cells.activated	NCR3	Chen B, et al
NK.cells.activated	NKG7	Chen B, et al
NK.cells.activated	OSM	Chen B, et al
NK.cells.activated	PRF1	Chen B, et al
NK.cells.activated	PRR5L	Chen B, et al
NK.cells.activated	PTGDR	Chen B, et al
NK.cells.activated	PTGER2	Chen B, et al
NK.cells.activated	PTPRCAP	Chen B, et al
NK.cells.activated	PVRIG	Chen B, et al
NK.cells.activated	S1PR5	Chen B, et al
NK.cells.activated	SH2D1A	Chen B, et al
NK.cells.activated	SOCS1	Chen B, et al
NK.cells.activated	TBX21	Chen B, et al
NK.cells.activated	TNFSF14	Chen B, et al
NK.cells.activated	TRDC	Chen B, et al
NK.cells.activated	TXK	Chen B, et al
NK.cells.activated	ZAP70	Chen B, et al
NK.cells.resting	AZU1	Chen B, et al
NK.cells.resting	BPI	Chen B, et al
NK.cells.resting	CAMP	Chen B, et al
NK.cells.resting	CCL5	Chen B, et al
NK.cells.resting	CD160	Chen B, et al
NK.cells.resting	CD2	Chen B, et al
NK.cells.resting	CD244	Chen B, et al
NK.cells.resting	CD247	Chen B, et al
NK.cells.resting	CD7	Chen B, et al
NK.cells.resting	CD96	Chen B, et al
NK.cells.resting	CDHR1	Chen B, et al
NK.cells.resting	CEACAM8	Chen B, et al
NK.cells.resting	CST7	Chen B, et al
NK.cells.resting	CTSW	Chen B, et al
NK.cells.resting	DEFA4	Chen B, et al
NK.cells.resting	ELANE	Chen B, et al
NK.cells.resting	GFI1	Chen B, et al
NK.cells.resting	GNLY	Chen B, et al
NK.cells.resting	GZMA	Chen B, et al
NK.cells.resting	GZMB	Chen B, et al
NK.cells.resting	GZMH	Chen B, et al
NK.cells.resting	GZMK	Chen B, et al
NK.cells.resting	GZMM	Chen B, et al
NK.cells.resting	IL12RB2	Chen B, et al
NK.cells.resting	IL18R1	Chen B, et al
NK.cells.resting	IL18RAP	Chen B, et al
NK.cells.resting	IL2RB	Chen B, et al
NK.cells.resting	KIR2DL1	Chen B, et al
NK.cells.resting	KIR3DL2	Chen B, et al
NK.cells.resting	KLRB1	Chen B, et al
NK.cells.resting	KLRC3	Chen B, et al
NK.cells.resting	KLRC4	Chen B, et al
NK.cells.resting	KLRD1	Chen B, et al
NK.cells.resting	KLRF1	Chen B, et al
NK.cells.resting	KLRK1	Chen B, et al
NK.cells.resting	LCK	Chen B, et al
NK.cells.resting	MGAM	Chen B, et al
NK.cells.resting	MS4A3	Chen B, et al
NK.cells.resting	NAALADL1	Chen B, et al
NK.cells.resting	NKG7	Chen B, et al
NK.cells.resting	NME8	Chen B, et al
NK.cells.resting	PLEKHF1	Chen B, et al
NK.cells.resting	PRF1	Chen B, et al
NK.cells.resting	PRR5L	Chen B, et al
NK.cells.resting	PTGDR	Chen B, et al
NK.cells.resting	PTPRCAP	Chen B, et al
NK.cells.resting	PVRIG	Chen B, et al
NK.cells.resting	S1PR5	Chen B, et al
NK.cells.resting	SH2D1A	Chen B, et al
NK.cells.resting	TBX21	Chen B, et al
NK.cells.resting	TEP1	Chen B, et al
NK.cells.resting	TRBC1	Chen B, et al
NK.cells.resting	TRDC	Chen B, et al
NK.cells.resting	TTC38	Chen B, et al
NK.cells.resting	TXK	Chen B, et al
NK.cells.resting	ZAP70	Chen B, et al
NK.cells.resting	ZNF135	Chen B, et al
pDC	IL3RA	Charoentong P, et al
pDC	CLEC4C	Charoentong P, et al
pDC	CXCR3	Charoentong P, et al
pDC	GZMB	Charoentong P, et al
pDC	IRF7	Charoentong P, et al
pDC	IRF8	Charoentong P, et al
pDC	LILRA4	Charoentong P, et al
pDC	PHEX	Charoentong P, et al
pDC	PLD4	Charoentong P, et al
pDC	PTCRA	Charoentong P, et al
pDC	CBX6	Charoentong P, et al
pDC	DAB2	Charoentong P, et al
pDC	DDX17	Charoentong P, et al
pDC	HIGD1A	Charoentong P, et al
pDC	IDH3A	Charoentong P, et al
pDC	MAGED1	Charoentong P, et al
pDC	NUCB2	Charoentong P, et al
pDC	OFD1	Charoentong P, et al
pDC	OGT	Charoentong P, et al
pDC	PDIA4	Charoentong P, et al
pDC	SERTAD2	Charoentong P, et al
pDC	SIRPA	Charoentong P, et al
pDC	TMED2	Charoentong P, et al
pDC	ENG	Charoentong P, et al
pDC	FCAR	Charoentong P, et al
pDC	IGF1	Charoentong P, et al
pDC	ITGA2B	Charoentong P, et al
pDC	GABARAP	Charoentong P, et al
pDC	GPX1	Charoentong P, et al
pDC	KRT23	Charoentong P, et al
pDC	PROK2	Charoentong P, et al
pDC	RALB	Charoentong P, et al
pDC	RETNLB	Charoentong P, et al
pDC	RNF141	Charoentong P, et al
pDC	SEC14L1	Charoentong P, et al
pDC	SEPX1	Charoentong P, et al
pDC	EMP3	Charoentong P, et al
pDC	CD300LF	Charoentong P, et al
pDC	ABTB1	Charoentong P, et al
pDC	KLHL21	Charoentong P, et al
pDC	PHRF1	Charoentong P, et al
Plasma.cells	ABCB9	Chen B, et al
Plasma.cells	AMPD1	Chen B, et al
Plasma.cells	ANGPT4	Chen B, et al
Plasma.cells	ATXN8OS	Chen B, et al
Plasma.cells	C11orf80	Chen B, et al
Plasma.cells	CCR10	Chen B, et al
Plasma.cells	CD27	Chen B, et al
Plasma.cells	CD38	Chen B, et al
Plasma.cells	CD79A	Chen B, et al
Plasma.cells	DENND5B	Chen B, et al
Plasma.cells	EAF2	Chen B, et al
Plasma.cells	FCRL2	Chen B, et al
Plasma.cells	GNG7	Chen B, et al
Plasma.cells	GPR25	Chen B, et al
Plasma.cells	GUSBP11	Chen B, et al
Plasma.cells	HIST1H2AE	Chen B, et al
Plasma.cells	HIST1H2BG	Chen B, et al
Plasma.cells	HLA-DOB	Chen B, et al
Plasma.cells	IGHD	Chen B, et al
Plasma.cells	IGHE	Chen B, et al
Plasma.cells	IGHM	Chen B, et al
Plasma.cells	IGKC	Chen B, et al
Plasma.cells	IGLL3P	Chen B, et al
Plasma.cells	KCNA3	Chen B, et al
Plasma.cells	KCNG2	Chen B, et al
Plasma.cells	LIME1	Chen B, et al
Plasma.cells	LOC100130100	Chen B, et al
Plasma.cells	MAN1A1	Chen B, et al
Plasma.cells	MANEA	Chen B, et al
Plasma.cells	MAST1	Chen B, et al
Plasma.cells	MROH7	Chen B, et al
Plasma.cells	MZB1	Chen B, et al
Plasma.cells	P2RX5	Chen B, et al
Plasma.cells	PAX7	Chen B, et al
Plasma.cells	PDK1	Chen B, et al
Plasma.cells	PNOC	Chen B, et al
Plasma.cells	RASGRP3	Chen B, et al
Plasma.cells	REN	Chen B, et al
Plasma.cells	RGS13	Chen B, et al
Plasma.cells	RPL3P7	Chen B, et al
Plasma.cells	SIK1	Chen B, et al
Plasma.cells	SPAG4	Chen B, et al
Plasma.cells	ST6GALNAC4	Chen B, et al
Plasma.cells	TGM5	Chen B, et al
Plasma.cells	TMEM156	Chen B, et al
Plasma.cells	TNFRSF17	Chen B, et al
Plasma.cells	UGT2B17	Chen B, et al
Plasma.cells	ZBP1	Chen B, et al
Plasma.cells	ZNF165	Chen B, et al
Regulatory_T_cell	CCL3L1	Charoentong P, et al
Regulatory_T_cell	CD72	Charoentong P, et al
Regulatory_T_cell	CLEC5A	Charoentong P, et al
Regulatory_T_cell	FOXP3	Charoentong P, et al
Regulatory_T_cell	ITGA4	Charoentong P, et al
Regulatory_T_cell	L1CAM	Charoentong P, et al
Regulatory_T_cell	LIPA	Charoentong P, et al
Regulatory_T_cell	LRP1	Charoentong P, et al
Regulatory_T_cell	LRRC42	Charoentong P, et al
Regulatory_T_cell	MARCO	Charoentong P, et al
Regulatory_T_cell	MMP12	Charoentong P, et al
Regulatory_T_cell	MNDA	Charoentong P, et al
Regulatory_T_cell	MRC1	Charoentong P, et al
Regulatory_T_cell	MS4A6A	Charoentong P, et al
Regulatory_T_cell	PELO	Charoentong P, et al
Regulatory_T_cell	PLEK	Charoentong P, et al
Regulatory_T_cell	PRSS23	Charoentong P, et al
Regulatory_T_cell	PTGIR	Charoentong P, et al
Regulatory_T_cell	ST8SIA4	Charoentong P, et al
Regulatory_T_cell	STAB1	Charoentong P, et al
Regulatory_T_cell	BARX2	Charoentong P, et al
Regulatory_T_cell	BCL11B	Charoentong P, et al
Regulatory_T_cell	CD2	Charoentong P, et al
Regulatory_T_cell	CD247	Charoentong P, et al
Regulatory_T_cell	CD27	Charoentong P, et al
Regulatory_T_cell	CD28	Charoentong P, et al
Regulatory_T_cell	CD3D	Charoentong P, et al
Regulatory_T_cell	CD3E	Charoentong P, et al
Regulatory_T_cell	CD3G	Charoentong P, et al
Regulatory_T_cell	CD4	Charoentong P, et al
Regulatory_T_cell	CD5	Charoentong P, et al
Regulatory_T_cell	CD6	Charoentong P, et al
Regulatory_T_cell	CD70	Charoentong P, et al
Regulatory_T_cell	CD96	Charoentong P, et al
Regulatory_T_cell	CEMP1	Charoentong P, et al
Regulatory_T_cell	CLEC2D	Charoentong P, et al
Regulatory_T_cell	CTLA4	Charoentong P, et al
Regulatory_T_cell	DGKA	Charoentong P, et al
Regulatory_T_cell	DPP4	Charoentong P, et al
Regulatory_T_cell	EFNA5	Charoentong P, et al
Regulatory_T_cell	FRMD8	Charoentong P, et al
Regulatory_T_cell	GPR1	Charoentong P, et al
Regulatory_T_cell	GPR171	Charoentong P, et al
Regulatory_T_cell	GPR19	Charoentong P, et al
Regulatory_T_cell	GZMM	Charoentong P, et al
Regulatory_T_cell	HIC1	Charoentong P, et al
Regulatory_T_cell	HMGB3P30	Charoentong P, et al
Regulatory_T_cell	ICOS	Charoentong P, et al
Regulatory_T_cell	IL2RA	Charoentong P, et al
Regulatory_T_cell	IL2RB	Charoentong P, et al
Regulatory_T_cell	ITK	Charoentong P, et al
Regulatory_T_cell	KIRREL	Charoentong P, et al
Regulatory_T_cell	LAIR2	Charoentong P, et al
Regulatory_T_cell	LCK	Charoentong P, et al
Regulatory_T_cell	LILRA4	Charoentong P, et al
Regulatory_T_cell	LOC126987	Charoentong P, et al
Regulatory_T_cell	LTB	Charoentong P, et al
Regulatory_T_cell	MAP4K1	Charoentong P, et al
Regulatory_T_cell	MBL2	Charoentong P, et al
Regulatory_T_cell	NPAS1	Charoentong P, et al
Regulatory_T_cell	NTN3	Charoentong P, et al
Regulatory_T_cell	PCDHA5	Charoentong P, et al
Regulatory_T_cell	PLCH2	Charoentong P, et al
Regulatory_T_cell	PMCH	Charoentong P, et al
Regulatory_T_cell	PTPRG	Charoentong P, et al
Regulatory_T_cell	RCAN3	Charoentong P, et al
Regulatory_T_cell	RYR1	Charoentong P, et al
Regulatory_T_cell	SEC31B	Charoentong P, et al
Regulatory_T_cell	2022-09-05	Charoentong P, et al
Regulatory_T_cell	SH2D1A	Charoentong P, et al
Regulatory_T_cell	SIRPG	Charoentong P, et al
Regulatory_T_cell	SIT1	Charoentong P, et al
Regulatory_T_cell	SKAP1	Charoentong P, et al
Regulatory_T_cell	SPOCK2	Charoentong P, et al
Regulatory_T_cell	SSX1	Charoentong P, et al
Regulatory_T_cell	TRAC	Charoentong P, et al
Regulatory_T_cell	TRAT1	Charoentong P, et al
Regulatory_T_cell	TRAV9-2	Charoentong P, et al
Regulatory_T_cell	TRBC1	Charoentong P, et al
Regulatory_T_cell	TYR	Charoentong P, et al
Regulatory_T_cell	UBASH3A	Charoentong P, et al
Regulatory_T_cell	ZAP70	Charoentong P, et al
Regulatory_T_cell	IL12RB2	Charoentong P, et al
Regulatory_T_cell	TMPRSS6	Charoentong P, et al
Regulatory_T_cell	CTSC	Charoentong P, et al
Regulatory_T_cell	LAPTM4B	Charoentong P, et al
Regulatory_T_cell	TFRC	Charoentong P, et al
Regulatory_T_cell	RNF145	Charoentong P, et al
Regulatory_T_cell	NETO2	Charoentong P, et al
Regulatory_T_cell	ADAT2	Charoentong P, et al
Regulatory_T_cell	CHST2	Charoentong P, et al
Regulatory_T_cell	NFE2L3	Charoentong P, et al
Regulatory_T_cell	LIMA1	Charoentong P, et al
Regulatory_T_cell	IL1R2	Charoentong P, et al
Regulatory_T_cell	HSDL2	Charoentong P, et al
Regulatory_T_cell	HTATIP2	Charoentong P, et al
Regulatory_T_cell	FKBP1A	Charoentong P, et al
Regulatory_T_cell	TIGIT	Charoentong P, et al
Regulatory_T_cell	CCR8	Charoentong P, et al
Regulatory_T_cell	LTA	Charoentong P, et al
Regulatory_T_cell	SLC35F2	Charoentong P, et al
Regulatory_T_cell	IL21R	Charoentong P, et al
Regulatory_T_cell	AHCYL1	Charoentong P, et al
Regulatory_T_cell	SOCS2	Charoentong P, et al
Regulatory_T_cell	ETV7	Charoentong P, et al
Regulatory_T_cell	BCL2L1	Charoentong P, et al
Regulatory_T_cell	RRAGB	Charoentong P, et al
Regulatory_T_cell	ACSL4	Charoentong P, et al
Regulatory_T_cell	CHRNA6	Charoentong P, et al
Regulatory_T_cell	BATF	Charoentong P, et al
Regulatory_T_cell	LAX1	Charoentong P, et al
Regulatory_T_cell	ADPRH	Charoentong P, et al
Regulatory_T_cell	TNFRSF4	Charoentong P, et al
Regulatory_T_cell	ANKRD10	Charoentong P, et al
Regulatory_T_cell	CD274	Charoentong P, et al
Regulatory_T_cell	CASP1	Charoentong P, et al
Regulatory_T_cell	LY75	Charoentong P, et al
Regulatory_T_cell	NPTN	Charoentong P, et al
Regulatory_T_cell	SSTR3	Charoentong P, et al
Regulatory_T_cell	GRSF1	Charoentong P, et al
Regulatory_T_cell	CSF2RB	Charoentong P, et al
Regulatory_T_cell	TMEM184C	Charoentong P, et al
Regulatory_T_cell	NDFIP2	Charoentong P, et al
Regulatory_T_cell	ZBTB38	Charoentong P, et al
Regulatory_T_cell	ERI1	Charoentong P, et al
Regulatory_T_cell	TRAF3	Charoentong P, et al
Regulatory_T_cell	NAB1	Charoentong P, et al
Regulatory_T_cell	HS3ST3B1	Charoentong P, et al
Regulatory_T_cell	LAYN	Charoentong P, et al
Regulatory_T_cell	JAK1	Charoentong P, et al
Regulatory_T_cell	VDR	Charoentong P, et al
Regulatory_T_cell	LEPROT	Charoentong P, et al
Regulatory_T_cell	GCNT1	Charoentong P, et al
Regulatory_T_cell	PTPRJ	Charoentong P, et al
Regulatory_T_cell	IKZF2	Charoentong P, et al
Regulatory_T_cell	CSF1	Charoentong P, et al
Regulatory_T_cell	ENTPD1	Charoentong P, et al
Regulatory_T_cell	TNFRSF18	Charoentong P, et al
Regulatory_T_cell	METTL7A	Charoentong P, et al
Regulatory_T_cell	KSR1	Charoentong P, et al
Regulatory_T_cell	SSH1	Charoentong P, et al
Regulatory_T_cell	CADM1	Charoentong P, et al
Regulatory_T_cell	IL1R1	Charoentong P, et al
Regulatory_T_cell	ACP5	Charoentong P, et al
Regulatory_T_cell	CHST7	Charoentong P, et al
Regulatory_T_cell	THADA	Charoentong P, et al
Regulatory_T_cell	CD177	Charoentong P, et al
Regulatory_T_cell	NFAT5	Charoentong P, et al
Regulatory_T_cell	ZNF282	Charoentong P, et al
Regulatory_T_cell	MAGEH1	Charoentong P, et al
T_cells	BCL11B	Charoentong P, et al
T_cells	CD2	Charoentong P, et al
T_cells	CD28	Charoentong P, et al
T_cells	CD3D	Charoentong P, et al
T_cells	CD3E	Charoentong P, et al
T_cells	CD3G	Charoentong P, et al
T_cells	CD6	Charoentong P, et al
T_cells	CD96	Charoentong P, et al
T_cells	GIMAP5	Charoentong P, et al
T_cells	ITM2A	Charoentong P, et al
T_cells	LCK	Charoentong P, et al
T_cells	NCALD	Charoentong P, et al
T_cells	PRKCQ	Charoentong P, et al
T_cells	SH2D1A	Charoentong P, et al
T_cells	SKAP1	Charoentong P, et al
T_cells	TRA	Charoentong P, et al
T_cells	TRAC	Charoentong P, et al
T_cells	TRAT1	Charoentong P, et al
T_cells	TRBC1	Charoentong P, et al
T_follicular_helper_cell	B3GAT1	Charoentong P, et al
T_follicular_helper_cell	CDK5R1	Charoentong P, et al
T_follicular_helper_cell	PDCD1	Charoentong P, et al
T_follicular_helper_cell	BCL6	Charoentong P, et al
T_follicular_helper_cell	CD200	Charoentong P, et al
T_follicular_helper_cell	CD83	Charoentong P, et al
T_follicular_helper_cell	CD84	Charoentong P, et al
T_follicular_helper_cell	FGF2	Charoentong P, et al
T_follicular_helper_cell	GPR18	Charoentong P, et al
T_follicular_helper_cell	CEBPA	Charoentong P, et al
T_follicular_helper_cell	CECR1	Charoentong P, et al
T_follicular_helper_cell	CLEC10A	Charoentong P, et al
T_follicular_helper_cell	CLEC4A	Charoentong P, et al
T_follicular_helper_cell	CSF1R	Charoentong P, et al
T_follicular_helper_cell	CTSS	Charoentong P, et al
T_follicular_helper_cell	DMN	Charoentong P, et al
T_follicular_helper_cell	DPP4	Charoentong P, et al
T_follicular_helper_cell	LRRC32	Charoentong P, et al
T_follicular_helper_cell	MC5R	Charoentong P, et al
T_follicular_helper_cell	MICA	Charoentong P, et al
T_follicular_helper_cell	NCAM1	Charoentong P, et al
T_follicular_helper_cell	NCR2	Charoentong P, et al
T_follicular_helper_cell	NRP1	Charoentong P, et al
T_follicular_helper_cell	PDCD1LG2	Charoentong P, et al
T_follicular_helper_cell	PDCD6	Charoentong P, et al
T_follicular_helper_cell	PRDX1	Charoentong P, et al
T_follicular_helper_cell	RAE1	Charoentong P, et al
T_follicular_helper_cell	RAET1E	Charoentong P, et al
T_follicular_helper_cell	SIGLEC7	Charoentong P, et al
T_follicular_helper_cell	SIGLEC9	Charoentong P, et al
T_follicular_helper_cell	TYRO3	Charoentong P, et al
T_follicular_helper_cell	CHST12	Charoentong P, et al
T_follicular_helper_cell	CLIC3	Charoentong P, et al
T_follicular_helper_cell	IVNS1ABP	Charoentong P, et al
T_follicular_helper_cell	KIR2DL2	Charoentong P, et al
T_follicular_helper_cell	LGMN	Charoentong P, et al
T_follicular_helper_cell	ATHL1	Charoentong P, et al
T_follicular_helper_cell	BCL11B	Charoentong P, et al
T_follicular_helper_cell	CA8	Charoentong P, et al
T_follicular_helper_cell	CD2	Charoentong P, et al
T_follicular_helper_cell	CD247	Charoentong P, et al
T_follicular_helper_cell	CD27	Charoentong P, et al
T_follicular_helper_cell	CD3D	Charoentong P, et al
T_follicular_helper_cell	CD3G	Charoentong P, et al
T_follicular_helper_cell	CD40LG	Charoentong P, et al
T_follicular_helper_cell	CD69	Charoentong P, et al
T_follicular_helper_cell	CD7	Charoentong P, et al
T_follicular_helper_cell	CHI3L2	Charoentong P, et al
T_follicular_helper_cell	CTLA4	Charoentong P, et al
T_follicular_helper_cell	CXCL13	Charoentong P, et al
T_follicular_helper_cell	CXCR5	Charoentong P, et al
T_follicular_helper_cell	DGKA	Charoentong P, et al
T_follicular_helper_cell	FAIM3	Charoentong P, et al
T_follicular_helper_cell	FOSB	Charoentong P, et al
T_follicular_helper_cell	FZD3	Charoentong P, et al
T_follicular_helper_cell	GPR19	Charoentong P, et al
T_follicular_helper_cell	GZMM	Charoentong P, et al
T_follicular_helper_cell	ICA1	Charoentong P, et al
T_follicular_helper_cell	ICOS	Charoentong P, et al
T_follicular_helper_cell	IL21	Charoentong P, et al
T_follicular_helper_cell	ITK	Charoentong P, et al
T_follicular_helper_cell	KLRB1	Charoentong P, et al
T_follicular_helper_cell	LAG3	Charoentong P, et al
T_follicular_helper_cell	LAT	Charoentong P, et al
T_follicular_helper_cell	LCK	Charoentong P, et al
T_follicular_helper_cell	LEF1	Charoentong P, et al
T_follicular_helper_cell	LTA	Charoentong P, et al
T_follicular_helper_cell	MAP4K1	Charoentong P, et al
T_follicular_helper_cell	MAP9	Charoentong P, et al
T_follicular_helper_cell	PASK	Charoentong P, et al
T_follicular_helper_cell	PTPRCAP	Charoentong P, et al
T_follicular_helper_cell	PVRIG	Charoentong P, et al
T_follicular_helper_cell	RGS1	Charoentong P, et al
T_follicular_helper_cell	RPL3P7	Charoentong P, et al
T_follicular_helper_cell	SH2D1A	Charoentong P, et al
T_follicular_helper_cell	SIK1	Charoentong P, et al
T_follicular_helper_cell	SIRPG	Charoentong P, et al
T_follicular_helper_cell	SLC7A10	Charoentong P, et al
T_follicular_helper_cell	ST8SIA1	Charoentong P, et al
T_follicular_helper_cell	TCF7	Charoentong P, et al
T_follicular_helper_cell	TNFRSF4	Charoentong P, et al
T_follicular_helper_cell	TRAC	Charoentong P, et al
T_follicular_helper_cell	TRAT1	Charoentong P, et al
T_follicular_helper_cell	TRAV13-1	Charoentong P, et al
T_follicular_helper_cell	TRAV8-6	Charoentong P, et al
T_follicular_helper_cell	TRAV9-2	Charoentong P, et al
T_follicular_helper_cell	TRBC1	Charoentong P, et al
T_follicular_helper_cell	TRIB2	Charoentong P, et al
T_follicular_helper_cell	TSHR	Charoentong P, et al
T_follicular_helper_cell	UBASH3A	Charoentong P, et al
T_follicular_helper_cell	ZAP70	Charoentong P, et al
T_follicular_helper_cell	ZBTB10	Charoentong P, et al
T_follicular_helper_cell	BLR1	Charoentong P, et al
T_follicular_helper_cell	C18orf1	Charoentong P, et al
T_follicular_helper_cell	CHGB	Charoentong P, et al
T_follicular_helper_cell	HEY1	Charoentong P, et al
T_follicular_helper_cell	HIST1H4K	Charoentong P, et al
T_follicular_helper_cell	KCNK5	Charoentong P, et al
T_follicular_helper_cell	KIAA1324	Charoentong P, et al
T_follicular_helper_cell	MAF	Charoentong P, et al
T_follicular_helper_cell	MAGEH1	Charoentong P, et al
T_follicular_helper_cell	MKL2	Charoentong P, et al
T_follicular_helper_cell	MYO6	Charoentong P, et al
T_follicular_helper_cell	MYO7A	Charoentong P, et al
T_follicular_helper_cell	POMT1	Charoentong P, et al
T_follicular_helper_cell	PTPN13	Charoentong P, et al
T_follicular_helper_cell	PVALB	Charoentong P, et al
T_follicular_helper_cell	SH3TC1	Charoentong P, et al
T_follicular_helper_cell	SMAD1	Charoentong P, et al
T_follicular_helper_cell	STK39	Charoentong P, et al
T_follicular_helper_cell	THADA	Charoentong P, et al
T_follicular_helper_cell	TOX	Charoentong P, et al
T_follicular_helper_cell	ZNF764	Charoentong P, et al
T_helper_cells	ANP32B	Yin H, et al
T_helper_cells	ASF1A	Yin H, et al
T_helper_cells	ATF2	Yin H, et al
T_helper_cells	BATF	Yin H, et al
T_helper_cells	C13orf34	Yin H, et al
T_helper_cells	CD28	Yin H, et al
T_helper_cells	DDX50	Yin H, et al
T_helper_cells	FAM111A	Yin H, et al
T_helper_cells	FRYL	Yin H, et al
T_helper_cells	GOLGA8A	Yin H, et al
T_helper_cells	ICOS	Yin H, et al
T_helper_cells	ITM2A	Yin H, et al
T_helper_cells	LRBA	Yin H, et al
T_helper_cells	NAP1L4	Yin H, et al
T_helper_cells	NUP107	Yin H, et al
T_helper_cells	PHF10	Yin H, et al
T_helper_cells	PPP2R5C	Yin H, et al
T_helper_cells	RPA1	Yin H, et al
T_helper_cells	SEC24C	Yin H, et al
T_helper_cells	SLC25A12	Yin H, et al
T_helper_cells	SRSF10	Yin H, et al
T_helper_cells	TRA	Yin H, et al
T_helper_cells	UBE2L3	Yin H, et al
T_helper_cells	YME1L1	Yin H, et al
T_helper_cells	CD4	Yin H, et al
T.cells.CD4.memory.activated	CCL20	Chen B, et al
T.cells.CD4.memory.activated	CD2	Chen B, et al
T.cells.CD4.memory.activated	CD247	Chen B, et al
T.cells.CD4.memory.activated	CD28	Chen B, et al
T.cells.CD4.memory.activated	CD3D	Chen B, et al
T.cells.CD4.memory.activated	CD3G	Chen B, et al
T.cells.CD4.memory.activated	CD40LG	Chen B, et al
T.cells.CD4.memory.activated	CD6	Chen B, et al
T.cells.CD4.memory.activated	CD7	Chen B, et al
T.cells.CD4.memory.activated	CDC25A	Chen B, et al
T.cells.CD4.memory.activated	CSF2	Chen B, et al
T.cells.CD4.memory.activated	CTLA4	Chen B, et al
T.cells.CD4.memory.activated	CXCL13	Chen B, et al
T.cells.CD4.memory.activated	DPP4	Chen B, et al
T.cells.CD4.memory.activated	GPR171	Chen B, et al
T.cells.CD4.memory.activated	GPR19	Chen B, et al
T.cells.CD4.memory.activated	GZMB	Chen B, et al
T.cells.CD4.memory.activated	ICOS	Chen B, et al
T.cells.CD4.memory.activated	IFNG	Chen B, et al
T.cells.CD4.memory.activated	IL12RB2	Chen B, et al
T.cells.CD4.memory.activated	IL17A	Chen B, et al
T.cells.CD4.memory.activated	IL26	Chen B, et al
T.cells.CD4.memory.activated	IL2RA	Chen B, et al
T.cells.CD4.memory.activated	IL3	Chen B, et al
T.cells.CD4.memory.activated	IL4	Chen B, et al
T.cells.CD4.memory.activated	IL9	Chen B, et al
T.cells.CD4.memory.activated	LAG3	Chen B, et al
T.cells.CD4.memory.activated	LCK	Chen B, et al
T.cells.CD4.memory.activated	LTA	Chen B, et al
T.cells.CD4.memory.activated	NKG7	Chen B, et al
T.cells.CD4.memory.activated	ORC1	Chen B, et al
T.cells.CD4.memory.activated	PMCH	Chen B, et al
T.cells.CD4.memory.activated	RRP9	Chen B, et al
T.cells.CD4.memory.activated	SH2D1A	Chen B, et al
T.cells.CD4.memory.activated	SKA1	Chen B, et al
T.cells.CD4.memory.activated	TNFRSF4	Chen B, et al
T.cells.CD4.memory.activated	TNIP3	Chen B, et al
T.cells.CD4.memory.activated	TRAC	Chen B, et al
T.cells.CD4.memory.activated	TRAT1	Chen B, et al
T.cells.CD4.memory.activated	UBASH3A	Chen B, et al
T.cells.CD4.memory.resting	BCL11B	Chen B, et al
T.cells.CD4.memory.resting	CCL5	Chen B, et al
T.cells.CD4.memory.resting	CCR6	Chen B, et al
T.cells.CD4.memory.resting	CD2	Chen B, et al
T.cells.CD4.memory.resting	CD247	Chen B, et al
T.cells.CD4.memory.resting	CD27	Chen B, et al
T.cells.CD4.memory.resting	CD28	Chen B, et al
T.cells.CD4.memory.resting	CD3D	Chen B, et al
T.cells.CD4.memory.resting	CD3E	Chen B, et al
T.cells.CD4.memory.resting	CD3G	Chen B, et al
T.cells.CD4.memory.resting	CD4	Chen B, et al
T.cells.CD4.memory.resting	CD40LG	Chen B, et al
T.cells.CD4.memory.resting	CD6	Chen B, et al
T.cells.CD4.memory.resting	CD69	Chen B, et al
T.cells.CD4.memory.resting	CD7	Chen B, et al
T.cells.CD4.memory.resting	CD96	Chen B, et al
T.cells.CD4.memory.resting	CTLA4	Chen B, et al
T.cells.CD4.memory.resting	CTSW	Chen B, et al
T.cells.CD4.memory.resting	DGKA	Chen B, et al
T.cells.CD4.memory.resting	DPP4	Chen B, et al
T.cells.CD4.memory.resting	EPB41	Chen B, et al
T.cells.CD4.memory.resting	ETS1	Chen B, et al
T.cells.CD4.memory.resting	FAIM3	Chen B, et al
T.cells.CD4.memory.resting	FBXL8	Chen B, et al
T.cells.CD4.memory.resting	FLT3LG	Chen B, et al
T.cells.CD4.memory.resting	GPR171	Chen B, et al
T.cells.CD4.memory.resting	GPR25	Chen B, et al
T.cells.CD4.memory.resting	GRAP2	Chen B, et al
T.cells.CD4.memory.resting	GZMA	Chen B, et al
T.cells.CD4.memory.resting	GZMK	Chen B, et al
T.cells.CD4.memory.resting	GZMM	Chen B, et al
T.cells.CD4.memory.resting	ICOS	Chen B, et al
[truncated: 5,650 more rows]

## Sheet: Table S3
Curated signatures
Signature Item	Gene	Reference [31-34]
exhaustion	HAVCR2	Zhang L et al, 2018
exhaustion	PDCD1
exhaustion	ENTPD1
exhaustion	TNFRSF9
exhaustion	SIRPG
exhaustion	CTLA4
exhaustion	CXCL13
exhaustion	TOX
exhaustion	IGFLR1
exhaustion	MYO7A
exhaustion	ITM2A
exhaustion	VCAM1
exhaustion	TIGIT
exhaustion	SNAP47
exhaustion	LAG3
exhaustion	PARK7
exhaustion	NDFIP2
exhaustion	CD27
proliferation	ZWINT
proliferation	E2F1
proliferation	FEN1
proliferation	FOXM1
proliferation	H2AZ1
proliferation	HMGB2
proliferation	MCM2
proliferation	MCM3
proliferation	MCM4
proliferation	MCM5
proliferation	MCM6
proliferation	MKI67
proliferation	MYBL2
proliferation	PCNA
proliferation	PLK1
proliferation	CCND1
proliferation	AURKA
proliferation	BUB1
proliferation	TOP2A
proliferation	TYMS
proliferation	DEK
proliferation	CCNB1
proliferation	CCNE1
plasminogen_activating	ANXA2	Maynard A et al, 2020
plasminogen_activating	PLAT
plasminogen_activating	PLAU
plasminogen_activating	PLAUR
plasminogen_inhibitor	SERPINE1
naive	CCR7	Guo X et al, 2018
naive	TCF7
naive	LEF1
naive	SELL
cytotoxicity	PRF1
cytotoxicity	IFNG
cytotoxicity	GNLY
cytotoxicity	NKG7
cytotoxicity	GZMB
cytotoxicity	GZMA
cytotoxicity	GZMH
cytotoxicity	KLRK1
cytotoxicity	KLRB1
cytotoxicity	KLRD1
cytotoxicity	CTSW
cytotoxicity	CST7
CD8 T effector	CD8A	Mariathasan et al, 2018
CD8 T effector	CXCL10
CD8 T effector	CXCL9
CD8 T effector	GZMA
CD8 T effector	GZMB
CD8 T effector	IFNG
CD8 T effector	PRF1
CD8 T effector	TBX21
DNA damage repair	ALKBH2
DNA damage repair	ALKBH3
DNA damage repair	APEX1
DNA damage repair	APEX2
DNA damage repair	APLF
DNA damage repair	ATM
DNA damage repair	ATR
DNA damage repair	ATRIP
DNA damage repair	BLM
DNA damage repair	BRCA1
DNA damage repair	BRCA2
DNA damage repair	BRIP1
DNA damage repair	CCNH
DNA damage repair	CDK7
DNA damage repair	CETN2
DNA damage repair	CHAF1A
DNA damage repair	CHEK1
DNA damage repair	CHEK2
DNA damage repair	CLK2
DNA damage repair	DCLRE1C
DNA damage repair	DDB1
DNA damage repair	DDB2
DNA damage repair	DUT
DNA damage repair	ENDOV
DNA damage repair	ERCC1
DNA damage repair	ERCC2
DNA damage repair	ERCC3
DNA damage repair	ERCC4
DNA damage repair	ERCC5
DNA damage repair	ERCC6
DNA damage repair	ERCC8
DNA damage repair	FAN1
DNA damage repair	FANCA
DNA damage repair	FANCB
DNA damage repair	FANCC
DNA damage repair	FANCD2
DNA damage repair	FANCE
DNA damage repair	FANCF
DNA damage repair	FANCG
DNA damage repair	FANCL
DNA damage repair	FANCM
DNA damage repair	GTF2H1
DNA damage repair	GTF2H2
DNA damage repair	GTF2H3
DNA damage repair	GTF2H4
DNA damage repair	GTF2H5
DNA damage repair	H2AFX
DNA damage repair	HLTF
DNA damage repair	HUS1
DNA damage repair	LIG1
DNA damage repair	LIG3
DNA damage repair	LIG4
DNA damage repair	MBD4
DNA damage repair	MDC1
DNA damage repair	MGMT
DNA damage repair	MLH1
DNA damage repair	MLH3
DNA damage repair	MMS19
DNA damage repair	MNAT1
DNA damage repair	MPG
DNA damage repair	MSH2
DNA damage repair	MSH3
DNA damage repair	MSH4
DNA damage repair	MSH5
DNA damage repair	MSH6
DNA damage repair	MUTYH
DNA damage repair	NEIL1
DNA damage repair	NEIL2
DNA damage repair	NEIL3
DNA damage repair	NHEJ1
DNA damage repair	NTHL1
DNA damage repair	NUDT1
DNA damage repair	OGG1
DNA damage repair	PALB2
DNA damage repair	PARP1
DNA damage repair	PARP2
DNA damage repair	PARP3
DNA damage repair	PCNA
DNA damage repair	PER1
DNA damage repair	PMS1
DNA damage repair	PMS2
DNA damage repair	PNKP
DNA damage repair	POLB
DNA damage repair	POLD1
DNA damage repair	POLE
DNA damage repair	POLG
DNA damage repair	POLH
DNA damage repair	POLL
DNA damage repair	POLM
DNA damage repair	POLQ
DNA damage repair	PRKDC
DNA damage repair	RAD1
DNA damage repair	RAD17
DNA damage repair	RAD18
DNA damage repair	RAD23A
DNA damage repair	RAD23B
DNA damage repair	RAD51C
DNA damage repair	RAD9A
DNA damage repair	RECQL4
DNA damage repair	RECQL5
DNA damage repair	RIF1
DNA damage repair	RNF168
DNA damage repair	RNF4
DNA damage repair	RNF8
DNA damage repair	RPA1
DNA damage repair	RPA2
DNA damage repair	RPA3
DNA damage repair	RPA4
DNA damage repair	RRM2B
DNA damage repair	SETMAR
DNA damage repair	SHPRH
DNA damage repair	SMUG1
DNA damage repair	TDP1
DNA damage repair	TDP2
DNA damage repair	TOPBP1
DNA damage repair	TP53
DNA damage repair	TREX1
DNA damage repair	UBE2A
DNA damage repair	UBE2B
DNA damage repair	UBE2N
DNA damage repair	UBE2V2
DNA damage repair	UNG
DNA damage repair	UVSSA
DNA damage repair	WRN
DNA damage repair	XAB2
DNA damage repair	XPA
DNA damage repair	XPC
DNA damage repair	XRCC1
DNA damage repair	XRCC4
DNA damage repair	XRCC5
DNA damage repair	XRCC6
Pan-F-TBRS	ACTA2
Pan-F-TBRS	ACTG2
Pan-F-TBRS	ADAM12
Pan-F-TBRS	ADAM19
Pan-F-TBRS	CNN1
Pan-F-TBRS	COL4A1
Pan-F-TBRS	CTGF
Pan-F-TBRS	CTPS1
Pan-F-TBRS	FAM101B
Pan-F-TBRS	FSTL3
Pan-F-TBRS	HSPB1
Pan-F-TBRS	IGFBP3
Pan-F-TBRS	PXDC1
Pan-F-TBRS	SEMA7A
Pan-F-TBRS	SH3PXD2A
Pan-F-TBRS	TAGLN
Pan-F-TBRS	TGFBI
Pan-F-TBRS	TNS1
Pan-F-TBRS	TPM1
Antigen processing machinery	B2M
Antigen processing machinery	HLA-A
Antigen processing machinery	HLA-B
Antigen processing machinery	HLA-C
Antigen processing machinery	TAP1
Antigen processing machinery	TAP2
Immune checkpoint	CD274
Immune checkpoint	CTLA4
Immune checkpoint	HAVCR2
Immune checkpoint	LAG3
Immune checkpoint	PDCD1
Immune checkpoint	PDCD1LG2
Immune checkpoint	TIGIT
Angiogenesis	CDH5
Angiogenesis	SOX17
Angiogenesis	SOX18
Angiogenesis	TEK
Cell cycle	ABL1
Cell cycle	ANAPC1
Cell cycle	ANAPC10
Cell cycle	ANAPC11
Cell cycle	ANAPC13
Cell cycle	ANAPC2
Cell cycle	ANAPC4
Cell cycle	ANAPC5
Cell cycle	ANAPC7
Cell cycle	ATM
Cell cycle	ATR
Cell cycle	BUB1
Cell cycle	BUB1B
Cell cycle	BUB3
Cell cycle	CCNA1
Cell cycle	CCNA2
Cell cycle	CCNB1
Cell cycle	CCNB2
Cell cycle	CCNB3
Cell cycle	CCND1
Cell cycle	CCND2
Cell cycle	CCND3
Cell cycle	CCNE1
Cell cycle	CCNE2
Cell cycle	CCNH
Cell cycle	CDC14A
Cell cycle	CDC14B
Cell cycle	CDC16
Cell cycle	CDC20
Cell cycle	CDC23
Cell cycle	CDC25A
Cell cycle	CDC25B
Cell cycle	CDC25C
Cell cycle	CDC26
Cell cycle	CDC27
Cell cycle	CDC45
Cell cycle	CDC6
Cell cycle	CDC7
Cell cycle	CDK1
Cell cycle	CDK2
Cell cycle	CDK4
Cell cycle	CDK6
Cell cycle	CDK7
Cell cycle	CDKN1A
Cell cycle	CDKN1B
Cell cycle	CDKN1C
Cell cycle	CDKN2A
Cell cycle	CDKN2B
Cell cycle	CDKN2C
Cell cycle	CDKN2D
Cell cycle	CHEK1
Cell cycle	CHEK2
Cell cycle	CREBBP
Cell cycle	CUL1
Cell cycle	DBF4
Cell cycle	E2F1
Cell cycle	E2F2
Cell cycle	E2F3
Cell cycle	E2F4
Cell cycle	E2F5
Cell cycle	EP300
Cell cycle	ESPL1
Cell cycle	FZR1
Cell cycle	GADD45A
Cell cycle	GADD45B
Cell cycle	GADD45G
Cell cycle	GSK3B
Cell cycle	HDAC1
Cell cycle	HDAC2
Cell cycle	MAD1L1
Cell cycle	MAD2L1
Cell cycle	MAD2L2
Cell cycle	MCM2
Cell cycle	MCM3
Cell cycle	MCM4
Cell cycle	MCM5
Cell cycle	MCM6
Cell cycle	MCM7
Cell cycle	MDM2
Cell cycle	MYC
Cell cycle	ORC1
Cell cycle	ORC2
Cell cycle	ORC3
Cell cycle	ORC4
Cell cycle	ORC5
Cell cycle	ORC6
Cell cycle	PCNA
Cell cycle	PKMYT1
Cell cycle	PLK1
Cell cycle	PRKDC
Cell cycle	PTTG1
Cell cycle	PTTG2
Cell cycle	RAD21
Cell cycle	RB1
Cell cycle	RBL1
Cell cycle	RBL2
Cell cycle	RBX1
Cell cycle	SFN
Cell cycle	SKP1
Cell cycle	SKP2
Cell cycle	SMAD2
Cell cycle	SMAD3
Cell cycle	SMAD4
Cell cycle	SMC1A
Cell cycle	SMC1B
Cell cycle	SMC3
Cell cycle	STAG1
Cell cycle	STAG2
Cell cycle	TFDP1
Cell cycle	TFDP2
Cell cycle	TGFB1
Cell cycle	TGFB2
Cell cycle	TGFB3
Cell cycle	TP53
Cell cycle	TTK
Cell cycle	WEE1
Cell cycle	YWHAB
Cell cycle	YWHAE
Cell cycle	YWHAG
Cell cycle	YWHAH
Cell cycle	YWHAQ
Cell cycle	YWHAZ
Cell cycle	ZBTB17
DNA replication	DNA2
DNA replication	FEN1
DNA replication	LIG1
DNA replication	MCM2
DNA replication	MCM3
DNA replication	MCM4
DNA replication	MCM5
DNA replication	MCM6
DNA replication	MCM7
DNA replication	PCNA
DNA replication	POLA1
DNA replication	POLA2
DNA replication	POLD1
DNA replication	POLD2
DNA replication	POLD3
DNA replication	POLD4
DNA replication	POLE
DNA replication	POLE2
DNA replication	POLE3
DNA replication	POLE4
DNA replication	PRIM1
DNA replication	PRIM2
DNA replication	RFC1
DNA replication	RFC2
DNA replication	RFC3
DNA replication	RFC4
DNA replication	RFC5
DNA replication	RNASEH1
DNA replication	RNASEH2A
DNA replication	RNASEH2B
DNA replication	RNASEH2C
DNA replication	RPA1
DNA replication	RPA2
DNA replication	RPA3
DNA replication	RPA4
DNA replication	SSBP1
Nucleotide excision repair	CCNH
Nucleotide excision repair	CDK7
Nucleotide excision repair	CETN2
Nucleotide excision repair	CUL4A
Nucleotide excision repair	CUL4B
Nucleotide excision repair	DDB1
Nucleotide excision repair	DDB2
Nucleotide excision repair	ERCC1
Nucleotide excision repair	ERCC2
Nucleotide excision repair	ERCC3
Nucleotide excision repair	ERCC4
Nucleotide excision repair	ERCC5
Nucleotide excision repair	ERCC6
Nucleotide excision repair	ERCC8
Nucleotide excision repair	GTF2H1
Nucleotide excision repair	GTF2H2
Nucleotide excision repair	GTF2H3
Nucleotide excision repair	GTF2H4
Nucleotide excision repair	GTF2H5
Nucleotide excision repair	LIG1
Nucleotide excision repair	MNAT1
Nucleotide excision repair	PCNA
Nucleotide excision repair	POLD1
Nucleotide excision repair	POLD2
Nucleotide excision repair	POLD3
Nucleotide excision repair	POLD4
Nucleotide excision repair	POLE
Nucleotide excision repair	POLE2
Nucleotide excision repair	POLE3
Nucleotide excision repair	POLE4
Nucleotide excision repair	RAD23A
Nucleotide excision repair	RAD23B
Nucleotide excision repair	RBX1
Nucleotide excision repair	RFC1
Nucleotide excision repair	RFC2
Nucleotide excision repair	RFC3
Nucleotide excision repair	RFC4
Nucleotide excision repair	RFC5
Nucleotide excision repair	RPA1
Nucleotide excision repair	RPA2
Nucleotide excision repair	RPA3
Nucleotide excision repair	RPA4
Nucleotide excision repair	XPA
Nucleotide excision repair	XPC
Homologous recombination	BLM
Homologous recombination	BRCA2
Homologous recombination	EME1
Homologous recombination	MRE11A
Homologous recombination	MUS81
Homologous recombination	NBN
Homologous recombination	POLD1
Homologous recombination	POLD2
Homologous recombination	POLD3
Homologous recombination	POLD4
Homologous recombination	RAD50
Homologous recombination	RAD51
Homologous recombination	RAD51B
Homologous recombination	RAD51C
Homologous recombination	RAD51D
Homologous recombination	RAD52
Homologous recombination	RAD54B
Homologous recombination	RAD54L
Homologous recombination	RPA1
Homologous recombination	RPA2
Homologous recombination	RPA3
Homologous recombination	RPA4
Homologous recombination	SHFM1
Homologous recombination	SSBP1
Homologous recombination	TOP3A
Homologous recombination	TOP3B
Homologous recombination	XRCC2
Homologous recombination	XRCC3
Mismatch repair	EXO1
Mismatch repair	LIG1
Mismatch repair	MLH1
Mismatch repair	MLH3
Mismatch repair	MSH2
Mismatch repair	MSH3
Mismatch repair	MSH6
Mismatch repair	PCNA
Mismatch repair	PMS2
Mismatch repair	POLD1
Mismatch repair	POLD2
Mismatch repair	POLD3
Mismatch repair	POLD4
Mismatch repair	RFC1
Mismatch repair	RFC2
Mismatch repair	RFC3
Mismatch repair	RFC4
Mismatch repair	RFC5
Mismatch repair	RPA1
Mismatch repair	RPA2
Mismatch repair	RPA3
Mismatch repair	RPA4
Mismatch repair	SSBP1
EMT	AXL
EMT	FAP
EMT	LOXL2
EMT	ROR2
EMT	TAGLN
EMT	TWIST2
EMT	WNT5A

## Sheet: Table S4
Clinical information of 13 CRC patients
Sample	Tumor stage	TNM	Gender	Age_at_initial_pathologic_diagnosis	Anatomic_neoplasm_subdivision	IRScore group
165_T	I	T2N0M0	male	80	rectum	Low
174_T	I	T2N0M0	male	70	rectum	Low
216_T	I	T2N0M0	male	66	rectum	Low
239_T	I	T2N0M0	female	55	rectum	High
110_T	IIA	T3N0M0	female	72	rectum	High
200_T	IIA	T3N0M0	male	57	colon	Low
242_T	IIIA	T2N1cM0	female	71	colon	High
246_T	IIIA	T2N1bM0	male	75	rectum	High
201_T	IIIB	T3N1aM0	female	69	colon	Low
214_T	IIIB	T4aN1aM0	male	55	colon	Low
228_T	IIIB	T4aN1aM0	female	71	rectum	High
230_T	IIIB	T3N1aM0	male	48	colon	Low
170_T	IIIC	T3N2bM0	female	87	colon	High

## Sheet: Table S5
CyTOF panel
Label	Marker	Clone
89Y	CD45	HI30
115ln	CD3	UCHTI
141Pr	CD56	NCAM16.2
142Nd	TCRd	5A6.E9
143Nd	CD27	O323
144Nd	OX40(CD134)	Ber-ACT35(ATC35)
145Nd	CD103	B-Ly7
146Nd	CD39	A1
147Sm	CD73	AD2
148Nd	CD69	FN50
149Sm	CD25	24212
150Nd	CD7	CD7-6B7
151Eu	CD38	HIT2
152Sm	Lag-3(CD223)	874501
153Eu	CD274 (PD-L1)	29E.2A3
154Sm	CCR9(CD199)	L053E8
155Gd	CD45RA	HI100
156Gd	CD86	Fun-1
157Gd	LAYN	8
158Gd	CD197 (CCR7)	G043H7
159Tb	CCR2(CD192)	K036C2
160Gd	CD28	CD28.1
161Dy	CTLA-4(CD152)	14D3
162Dy	FoxP3	PCH101
163Dy	4-1BB(CD137)	4B4-1
164Dy	RORrt	600214
165Ho	Tim3（CD366）	F38-2E2
166Er	CX3CR1	K0124E1
167Er	CD278(ICOS)	C398.4A
168Er	Tbet	4B10
169Tm	CD11b	M1/70
170Er	CD127	A019D5
171Yb	GATA-3	TWAJ
172Yb	EOMES	644730
173Yb	Granzyme B	GB11
174Yb	CD279 (PD-1)	EH12.2H7
175Lu	CD8a	RPA-T8
176Yb	HLA-DR	L243
197Au	CD4	RPA-T4
198pt	Ki67	SolA15
209Bi	CD19	HIB19

## Sheet: Tbale S6
RNA-seq_TPM_13patients
Gene	165t	174t	216.tA	239T	110A	200.t	242T	246T	201.t	214.t	228T	230T	170t
TNMD	2.98628	6.83246	0.378812	0.761684	1.05055	1.14131	6.22301	9.15306	0.229977	0	8.51868	0.993421	0
DPM1	299.273	249.672	76.4518	91.5816	175.382	37.2397	57.8783	202.984	67.8538	114.718	236.071	141.056	65.6823
SCYL3	7.07303	11.508	9.99205	12.0437	8.10892	6.34968	8.20829	8.81337	8.40937	9.35456	6.93953	7.27759	5.13887
C1orf112	5.56109	9.28127	5.91352	2.84435	4.70622	1.01772	2.64187	9.55493	3.52151	9.00031	6.08948	8.14774	4.48433
FGR	1.74223	4.08189	4.10063	1.45418	3.76311	4.34523	1.37982	2.11687	3.09277	8.82807	2.47976	2.89788	12.0183
CFH	4.01109	10.7986	7.41208	3.9592	4.79445	15.8336	6.1938	5.94777	11.1627	14.9291	7.71138	4.9428	42.5905
GCLC	29.0375	31.3141	12.8551	13.276	7.42952	8.46522	10.8258	24.0617	12.5966	26.4667	17.7023	18.4514	18.9298
NFYA	39.8194	29.0279	19.6298	25.9063	17.5953	8.97617	18.0918	24.4577	16.7386	26.5703	27.9624	31.8967	27.9164
STPG1	0.853355	4.44859	1.7252	2.13919	2.28169	4.51835	2.62528	2.65651	3.5697	3.97646	2.66912	1.97115	1.46035
NIPAL3	6.77295	16.2643	6.21248	14.8137	7.41925	10.9018	13.1704	5.79339	13.1371	17.441	11.5116	9.17299	5.01775
LAS1L	13.6227	33.7463	26.8272	13.3031	30.1604	7.32162	9.25373	30.6461	8.97485	17.4417	15.0112	10.3476	12.3298
ENPP4	23.7928	22.2949	24.6705	37.3871	11.8467	13.319	24.9435	24.4885	16.489	20.0548	24.2408	26.1915	7.79072
SEMA3F	8.84751	8.18691	9.96695	14.832	15.8463	1.60711	4.79567	5.14978	17.2233	9.04784	15.5779	6.5342	7.55868
CFTR	37.443	81.7261	41.4231	70.6428	29.9709	11.3809	43.6167	23.7223	19.9733	32.3573	40.9843	25.6032	2.13327
ANKIB1	20.6585	44.1168	19.2976	34.3637	21.2378	10.7651	20.2247	27.6589	20.0094	37.7736	27.6161	23.9342	16.7436
CYP51A1	83.2888	138.966	105.383	55.0907	86.256	42.0921	43.2219	133.137	136.04	103.925	152.384	170.448	89.7979
KRIT1	21.239	30.2437	12.2193	24.2589	23.8073	8.22946	10.0625	14.8118	12.8905	20.2305	17.4195	16.3654	12.7995
MYH16	0	0	0.0825134	0.324518	0.0878032	0	0.0196644	0.0421872	0.0431166	0.0354531	0	0.00928652	0.00986682
BAD	16.6712	16.8991	12.9472	16.9025	24.4297	23.2498	14.4161	15.4044	18.1925	13.0348	11.0451	12.4868	11.8789
LAP3	53.2645	54.6352	35.9553	31.6198	56.4627	25.0277	37.6361	50.1626	33.1593	107.481	53.5018	36.6781	86.7844
CD99	6.8211	18.7616	11.6315	6.29123	11.8167	11.8072	5.56245	1.05822	16.9766	18.0692	13.897	15.9089	15.9615
HS3ST1	1.86803	2.94745	3.62201	3.42936	4.00418	1.54709	4.74189	1.49772	2.31692	16.2437	1.76632	2.24395	12.4918
AOC1	32.0566	138.623	120.047	85.6493	48.7628	278.031	108.338	59.5028	146.353	113.25	36.801	58.6804	2.8512
WNT16	0	0.461626	0.0838992	0	0	0.136204	0	0.215852	0.284688	0.206552	0.0935497	0.0261291	0.383922
HECW1	0.0469966	0.127687	0.0820239	0.0466002	0.0566194	0.0133867	0.0172852	0.127616	0.114337	0.233053	0.108929	0.0393844	0.0953185
MAD1L1	3.34528	4.22247	1.93602	2.07308	7.45044	3.08123	1.19959	4.08136	3.33231	4.73742	2.5535	3.8987	5.80751
LASP1	22.5482	119.073	84.8421	84.2115	22.4911	104.414	71.3368	111.839	99.7808	26.5908	99.0678	21.3158	80.6888
SNX11	10.4084	8.92592	8.39968	8.47933	9.62039	8.77241	7.55888	10.5575	8.67559	12.8645	7.78483	8.0292	8.35676
TMEM176A	46.3195	117.018	83.7439	103.863	155.872	76.2956	28.8386	67.1451	120.226	82.0182	35.0044	57.7335	17.3203
M6PR	60.9628	108.073	60.1137	71.4279	50.4644	13.395	60.1083	66.5983	20.4445	68.7722	69.291	97.8142	22.7561
KLHL13	2.03625	0.241322	13.3986	1.79132	0.391522	1.0573	6.44323	0.875789	0.755502	0.313616	0.123892	0.323601	2.04614
CYP26B1	0.162222	1.32545	0.415024	0.332582	0.169862	0.954561	0.131482	0.47944	0.943579	2.34022	0.223251	0.260867	0.645791
ICA1	13.6187	70.4342	20.8269	55.2027	37.6079	20.5483	26.3481	23.9259	28.7607	19.8166	18.8767	18.8097	15.9041
DBNDD1	4.19208	15.4006	6.45436	5.09985	6.8743	2.52158	6.16296	6.06583	6.9094	5.50605	7.40471	8.97869	22.623
ALS2	5.83647	5.91722	5.71705	7.29135	4.30445	2.75637	3.90891	8.2204	4.09287	8.29566	4.05086	4.39143	7.22813
CASP10	7.23997	8.71428	9.98987	13.3706	15.0804	13.7866	12.643	9.48805	13.4511	27.1932	12.1579	6.46335	10.9776
CFLAR	7.38288	7.4634	5.52762	4.60304	8.81363	3.74523	3.65814	7.57929	5.08046	8.71911	5.23629	3.05623	4.48709
TFPI	1.26939	2.8757	2.00006	0.896916	1.77682	2.50522	0.683399	2.82354	4.60147	8.50822	1.5784	1.44561	13.4687
NDUFAF7	11.7718	16.0371	8.20601	11.8579	8.49711	6.32765	7.61546	14.528	6.94457	12.3745	12.4172	12.2599	14.6296
MTMR7	0.394026	1.2008	1.37798	2.18872	1.25191	0.807144	0.976634	1.64029	0.89527	1.18716	0.323417	0.536951	0.779798
SLC7A2	0.242642	1.33958	1.55198	2.01398	0.119736	0.773189	0.468474	0.334887	3.76558	4.22422	0.261517	1.60785	0.724178
ARF5	51.9173	140.15	52.7581	68.3342	180.219	44.703	59.8196	68.5543	66.2082	91.9935	72.0036	59.1304	109.117
SARM1	3.37033	7.93959	2.26458	6.41318	2.95174	0.498189	5.16146	2.3074	1.811	0.686939	4.66809	1.8575	0.200363
POLDIP2	83.2255	130.899	74.0196	48.0009	104.65	48.4436	55.6328	102.162	52.2117	85.5738	87.5046	81.14	68.5395
PLXND1	7.17609	6.49802	6.52339	8.56462	6.79972	5.81506	6.1632	6.52668	8.29394	13.9563	6.94127	5.88505	16.5442
CD38	2.11288	6.33836	8.33521	4.53079	4.0753	4.03636	3.86704	5.65869	5.04581	10.6091	5.53419	2.14959	8.41892
FKBP4	79.1078	87.1736	63.622	55.6827	125.717	33.6362	45.598	73.5569	43.267	149.548	121.299	145.701	88.8641
KDM1A	31.8772	54.1689	21.9647	34.7555	46.8391	18.4207	25.8201	44.3315	28.8012	58.3057	58.0217	37.7372	21.7638
RBM6	27.3121	53.2277	31.4431	37.8591	44.8822	26.3233	17.6354	23.0826	22.303	25.8844	33.1704	20.216	25.4492
RECQL	15.5343	23.9867	13.2135	11.1656	5.43411	5.10141	8.12646	21.6307	10.6182	24.0323	18.5335	16.979	10.9175
VPS50	7.77398	13.2043	4.74437	9.87697	6.91515	4.42459	5.41236	6.89542	6.05788	10.1018	7.78764	6.23563	6.08075
HSPB6	3.90692	4.07102	5.65711	0.253247	2.96746	9.07692	0.737369	0.722581	1.65423	2.62758	2.89592	0.641888	2.57977
ARHGAP33	3.6399	5.97131	6.88774	2.78422	11.002	1.91703	2.0591	1.80458	3.01222	4.32425	3.79733	1.69197	3.28719
NDUFAB1	125.707	128.459	59.4998	46.935	102.101	66.2148	63.5486	105.084	80.5388	122.198	151.865	122.243	91.5252
PDK4	7.38363	25.6216	10.1531	27.0394	4.00638	55.5933	30.4914	4.11443	6.99202	41.6685	12.7867	7.40059	8.47751
SLC22A16	0	0.0431863	0	0	0.0242264	0.0427159	0	0.0246856	0	0.0287591	0	0.02183	0
ZMYND10	0.240902	0.146637	0.191174	0.403695	0.452414	0.097872	0.166004	0.177101	0.29646	0.482092	0.410156	0.427036	1.11721
ABCB5	0	0	0	0	0	0.0543124	0	0	0	0	0	0.0271336	0.0185558
ARX	0	0.0746414	0.117445	0.472286	0.0914894	0.355479	0.425455	0.283444	0.848976	1.63673	0	0.217602	0
SLC25A13	21.4218	53.176	19.0849	19.702	31.944	18.6812	15.7095	22.4412	29.7405	48.01	31.8476	34.6986	9.90029
ST7	8.30278	15.9735	7.37046	9.75541	12.1181	4.24225	5.61922	8.69822	7.24838	11.4479	11.489	11.3636	10.5987
CDC27	24.3029	16.7705	17.6138	19.551	20.3996	9.2497	21.1276	32.9188	14.3381	33.4307	30.3941	21.199	15.7753
SLC4A1	0	0	0	0	0	0	0.0322669	0	0	0.0438488	0	0	0.0167582
CALCR	0.107834	0.109977	0.0224018	0.00127683	0.134352	0.05952	0	0.0206488	0.0606288	0.037615	0	0	0.0608533
HCCS	21.8796	54.7057	30.6109	18.9171	33.8146	21.0319	26.0439	45.1044	11.8077	64.8066	30.7963	15.0823	8.74147
DVL2	6.8489	6.92916	5.22255	9.78186	10.3523	5.55294	4.70708	7.60191	5.08745	7.98675	6.45832	6.2873	7.30138
PRSS22	11.8055	4.87574	15.3975	7.73157	24.6665	0.440523	4.6171	5.44706	11.9814	27.1725	17.1931	8.32613	8.49226
UPF1	33.0101	45.819	24.4592	26.4052	26.9136	22.4171	23.856	23.1273	24.7144	57.8787	29.0467	24.1927	19.7427
SKAP2	6.57299	38.1969	24.7889	3.54333	22.8547	26.2466	8.30623	18.6511	36.3294	32.4243	7.97312	26.2817	20.9392
SLC25A5	415.355	948.862	647.643	282.244	799.38	534.549	431.746	952.084	552.494	683.71	424.199	310.338	318.063
MCUB	14.6449	19.0475	8.78934	8.02773	10.2553	3.80221	11.6395	5.03527	4.37723	16.7977	14.9404	3.35162	19.7791
HOXA11	0.504053	15.2285	13.4174	5.80132	15.327	1.20228	3.41599	7.83588	8.45446	9.46963	0.484864	14.3934	10.7124
POLR2J	52.5823	99.8392	41.956	55.7126	128.985	38.6114	36.4412	52.7452	48.7276	51.8286	55.8796	61.1069	55.9902
DHX33	11.2726	15.5792	9.26473	12.2759	12.2547	5.30554	8.7569	14.0936	7.72402	18.2579	13.5418	15.8134	9.13114
MEOX1	1.02603	3.40154	1.62383	0.419012	1.20031	0.720879	0.496709	2.65857	1.98305	2.57674	1.3699	0.748104	1.11435
THSD7A	0.112478	0.519155	0.271735	0.186819	0.119029	0.468509	0.184716	0.228775	0.5967	0.330155	0.396487	0.262996	0.45093
RPAP3	19.8152	20.548	12.8534	15.374	17.9359	5.47202	9.94759	20.9077	10.7639	20.7165	19.9673	27.2588	9.4895
ACSM3	7.96145	5.29517	10.4749	12.4797	5.33185	5.17813	24.6495	7.31371	5.77384	3.34796	28.6674	4.25083	1.00266
REXO5	2.79921	8.56605	2.63455	2.86433	5.02174	1.01988	1.3695	3.75376	5.10673	5.70988	3.93949	1.73581	2.83994
CIAPIN1	21.3585	27.9897	15.8019	14.2858	16.2471	9.79986	13.7079	24.4407	12.7729	23.2466	25.9975	19.1318	13.9353
SPPL2B	13.8967	27.8316	24.2485	19.4256	20.9003	23.1417	12.5471	11.4149	15.8369	10.8286	15.7826	17.2483	9.44841
FAM214B	6.34084	8.8294	16.737	9.16637	7.21674	10.8536	9.62984	6.59012	9.91377	11.5919	7.17775	6.46241	11.3295
COPZ2	0.533766	2.38917	2.3274	2.2856	3.80277	3.53808	1.37664	1.66402	2.68856	3.59452	1.57651	1.42006	3.15644
PRKAR2B	3.71353	9.83521	7.46765	2.50688	2.40559	10.6803	4.95302	6.15954	11.0399	20.5079	5.0077	6.49431	1.64312
CREBBP	13.6327	16.2163	10.265	12.2183	7.98875	8.16226	6.346	9.72698	9.53477	16.9038	15.2848	15.2706	6.36168
TSPOAP1	0.671176	3.12545	2.06542	3.04224	2.26016	1.04887	0.633805	1.81914	0.756373	1.05176	0.996562	0.513582	0.852249
WDR54	4.83032	6.47605	2.55299	3.86131	5.51401	1.69774	2.16044	5.01694	2.1839	2.73015	2.37183	4.30273	2.93934
CROT	5.31823	14.7802	4.36554	8.56087	3.49065	18.308	9.46168	5.93276	7.08859	8.34737	6.60279	4.98718	0.917343
ABCB4	0.176644	0.55021	0.309762	0.126636	0.0901734	0.344646	0.301932	0.547431	0.399446	0.733674	0	0.270513	0.133619
KMT2E	30.5017	40.8646	32.8164	46.8847	22.2985	27.3522	19.7944	25.3432	31.7223	37.7054	29.2357	32.3479	20.9082
RHBDD2	14.3615	23.0126	23.9966	17.9346	49.3912	15.5889	11.7767	23.1277	26.5433	53.8145	19.5306	16.0278	14.177
SOX8	0.0512432	0.0779977	0.976807	0.381479	0.052619	0.186585	0.0554913	0.376784	2.82649	1.81706	0.125235	0.162181	0.316254
IBTK	28.2837	23.9702	18.8399	26.0322	3.82048	10.5519	18.5174	27.8324	17.3336	32.273	24.1458	19.0567	23.1112
ZNF195	10.2041	6.01031	2.11907	5.37625	8.19217	3.78754	5.6239	4.28565	8.01978	4.80978	3.16002	11.8707	10.0348
MYCBP2	8.1939	11.722	10.2212	9.85692	6.88753	4.69748	6.47346	9.60952	6.05228	13.286	8.12703	8.48438	7.90258
FBXL3	29.7292	32.7191	19.2698	25.7365	15.7326	14.7761	16.2813	17.2244	22.5947	22.6317	20.2494	16.3385	10.9502
ITGA3	14.2297	21.9786	15.5869	15.0779	11.1747	23.5542	19.635	21.0046	19.4127	36.9973	13.8113	9.83971	7.82343
ZFX	5.92406	16.4365	7.6928	6.09026	2.8186	4.49127	3.54905	9.03328	8.19634	16.2671	7.41611	3.38517	5.45845
LAMP2	48.3172	115.836	79.6053	49.8431	47.855	36.1256	47.6957	86.4244	45.6035	51.3652	52.3144	38.8555	45.1113
ASB4	0.0596756	1.69064	0.0205591	0.0426021	0.0712048	0.0182076	0.0179512	0.0418778	0.463831	0.137644	0.405934	0.401791	0.0858485
GDE1	30.9368	71.5898	30.1905	52.3736	40.0653	46.8605	49.3014	37.8814	46.9641	34.1382	48.781	52.1288	33.0751
REX1BD	9.49354	14.2509	8.46076	9.08132	22.8993	7.81567	12.1086	7.11017	6.7864	15.5361	9.52863	7.74216	13.9775
CRLF1	1.52047	2.08937	0.800051	0.697897	1.28333	3.91233	0.803637	0.755586	1.15445	2.44721	2.46831	1.69355	2.36794
OSBPL7	8.25952	10.5674	16.4334	12.7401	11.7932	23.9517	9.58197	12.1713	13.68	15.2532	6.30103	9.31488	4.29703
TMEM98	24.5811	55.1215	17.0846	29.2283	31.4471	28.7666	22.9592	28.8519	19.6604	14.77	30.7958	20.8939	3.81466
YBX2	9.7166	11.8425	5.94619	3.38625	11.5922	10.1324	5.10082	19.0448	11.3362	16.0599	7.27077	14.8765	8.77702
MAP3K14	4.86157	3.36648	6.85514	2.34244	8.4861	6.35562	3.05341	5.97257	4.80308	8.21434	9.17826	6.14769	7.44851
ABCC8	0	0.018188	0.0150456	0.0148868	0.00751954	0.217996	0.00656884	0	0.0228656	0.0916466	0	0.111889	0.0136457
CACNG3	0	0	0	0	0	0	0	0	0	0	0	0	0.0278129
TMEM132A	5.15592	6.21151	3.94006	0.980314	9.74051	1.25792	1.35428	4.90292	2.352	7.76005	7.27634	6.45033	4.88076
AP2B1	90.6651	78.1301	76.5489	79.5043	48.0604	58.4014	87.9092	102.517	46.2548	139.443	118.516	42.5353	39.5028
TAC1	0	0.369226	1.26822	0.359751	12.4882	0	0.0948993	0	0.551811	0	0.39045	13.3101	0
ZNF263	7.64669	6.75697	4.23616	7.63661	5.55797	2.92068	3.10699	9.80371	3.45539	10.9977	6.84711	5.81127	1.99439
CX3CL1	1.1591	3.94903	2.31923	21.4336	2.00967	1.94985	8.17924	3.89416	5.35148	24.5132	4.15775	3.88891	2.6903
SPATA20	13.565	21.7568	17.0804	26.1209	18.3558	22.3469	19.2465	15.3929	14.5044	12.9087	11.5858	10.5449	8.43971
CACNA1G	0.0168418	0.0114339	0	0.0154739	0.0188137	0.016586	0.00821722	0	0	0.0446696	0.0198661	0.00847549	0.0170719
TNFRSF12A	31.381	56.4494	10.7307	16.4825	62.7586	1.79616	8.55719	25.7005	14.1603	38.2716	51.509	18.9598	60.0402
DLX6	3.04728	0.0310354	0.0549745	2.24499	0	0	0	0.555129	0.0247562	0	1.84618	0.0742716	0
MAP3K9	3.58828	2.63317	1.45475	2.98483	1.11356	2.20002	2.4581	5.35436	4.96093	4.3115	3.06686	2.21967	2.02842
RALA	54.9478	80.224	40.057	47.2157	61.0829	35.424	42.3993	55.9908	54.2067	75.1452	50.0895	79.5991	61.4075
BAIAP2L1	46.2265	95.6265	57.5621	120.774	76.623	49.8342	65.0136	49.3217	64.4391	100.235	54.5564	59.2834	70.8169
KDM7A	26.8392	68.8336	25.4735	55.6075	21.2662	12.7215	24.7005	17.1476	21.7296	27.6268	32.8574	26.6873	11.129
ETV1	0.463423	1.42795	1.14509	1.59779	0.86506	0.567088	0.583684	0.833114	2.72244	4.51137	0.798077	3.81748	3.6855
AGK	2.09104	5.10039	2.02742	3.23586	4.27866	0.98728	1.71973	3.45956	2.08172	4.42393	2.70288	2.92555	1.46046
ALDH3B1	7.28742	6.70432	5.2837	7.04289	6.45637	9.56372	5.93258	4.57196	19.3861	9.07111	3.69728	10.5779	5.08764
TTC22	10.218	16.5718	10.5236	15.1892	12.3856	27.2767	12.4136	5.69306	19.5238	14.8023	5.93321	4.8632	5.86499
PHTF2	3.23821	4.95664	5.52761	2.51184	8.22808	4.08164	3.78256	2.82685	3.31386	4.90821	9.05094	4.76966	6.97411
CCL26	0	0	0.794694	0.852575	0	0.344487	0.1156	0.683045	0.733079	9.63614	1.07836	0.387783	0.624669
FARP2	6.09301	20.2476	13.0219	19.528	5.05972	12.9904	10.5501	14.3024	13.8833	26.1791	14.7778	12.2072	7.45781
USH1C	36.6938	65.2709	48.8195	67.6241	53.1985	56.9195	58.8436	45.8932	60.5756	46.4733	41.3452	35.2	18.5124
GGCT	62.7781	114.291	38.0427	49.3615	148.229	11.306	43.9291	63.1272	53.0758	71.3494	80.6922	71.6105	36.5051
DBF4	6.84144	12.1018	4.62615	4.4685	7.27618	1.39408	2.96966	6.82979	5.89028	9.79736	8.11982	9.67201	3.76218
TBXA2R	0.17789	0.177412	0.286485	0.166152	0.165717	0.510898	0.103611	0.224453	0.557898	0.529212	0.182209	0.381704	0.865553
IFRD1	10.7056	17.8054	8.75946	15.6143	8.45605	8.07067	6.6715	8.04686	8.21642	13.2973	18.1823	13.6816	17.0779
LGALS14	0	0	0	0	0	0	0	0	0	0	0	0	0
COX10	5.58766	5.92225	3.38833	8.1735	5.61236	6.68841	6.97077	4.04783	3.25939	8.84136	7.2142	5.27321	3.70591
GTF2IRD1	24.8338	33.4565	23.3226	19.5303	29.352	5.02132	9.16191	15.6311	9.71332	12.0216	18.9018	20.4084	13.5362
PAF1	34.2428	34.5885	52.0405	22.2185	31.524	20.9823	24.3646	25.9206	36.4585	37.5613	29.9537	23.1787	38.012
VPS41	18.9399	32.8914	11.6749	25.8635	15.3675	8.91376	15.9573	13.1973	14.0209	18.0686	16.5543	13.9843	10.7702
ARHGAP44	6.07721	4.0482	6.44778	7.07466	7.36518	11.8208	7.19792	6.30976	6.87925	3.24999	10.1861	2.8084	6.33172
ELAC2	12.738	15.1559	9.92219	13.887	22.4301	9.94232	13.0694	16.4214	10.5068	20.259	11.2414	13.2659	18.3254
SCIN	2.21419	3.28854	3.13735	12.5952	0.937032	12.9216	4.30958	1.54259	13.4001	7.10083	0.720442	4.11265	0.307894
ARSD	9.73434	39.2935	33.8454	101.301	39.2233	27.6318	28.7585	32.9123	38.392	30.2104	40.3545	10.3097	7.41515
PNPLA4	7.41886	19.0235	11.5659	17.1196	16.3423	4.93298	14.3445	13.0736	12.0505	11.1153	21.1556	2.54345	4.61248
MYH13	0	0.0451961	0.0541544	0	0	0.2915	0.0672798	0.0534933	0.132037	0.190039	0	0	0.0235454
ADIPOR2	43.353	59.3617	44.1319	35.8901	53.6458	35.2093	30.795	50.5446	45.3854	63.3072	56.1406	48.8303	21.9486
CDKL3	0.541158	0.29917	0.15322	0.5158	0.340486	0.0776022	0.08179	0.289688	0.0949291	0.317901	0.302608	0.252517	0.37364
UPP2	0.0309846	0.029084	0.126171	0.079215	0.0724086	0	0	0.097848	0.0540776	0.0699784	0	0.0144211	0.109989
PRSS21	0.165226	0	0.266618	0.354066	0.28892	0.540548	0.387142	0	2.39822	0.465781	0.175238	0.0953474	31.056
MARK4	4.98546	9.30524	3.39404	7.3221	5.76215	3.84235	5.4683	5.5751	2.9915	6.48936	4.09196	3.56681	7.61732
PROM1	11.3903	27.9074	58.6849	116.281	48.0543	65.3388	22.6816	20.5184	67.6036	64.6881	15.7693	31.1396	0.0402172
CCDC124	41.0399	61.041	28.3035	24.2631	90.1899	19.8361	33.592	35.6086	23.9847	70.0673	37.7889	36.6567	45.03
CEACAM21	0.300305	0.934503	0.428209	0.733944	1.13301	0.332693	0.266508	0.41372	0.262338	1.02792	0.296686	0.275924	0.607977
PAFAH1B1	22.4067	34.3277	23.3114	42.4037	25.2046	26.3719	30.0098	26.0465	32.521	41.8203	22.8494	25.3573	20.027
DNAH9	0.00516431	0.0923869	0.0405831	0.058034	0.0136609	0.0477284	0.0121496	0.0221642	0.0463428	0.0519012	0	0	0.00946697
KIAA0100	40.6717	42.4789	32.7977	27.8215	29.7155	18.9848	31.9716	42.8151	26.7495	36.6342	40.1184	32.3416	15.1516
SLC13A2	15.178	14.4616	3.25801	1.63376	6.0159	0.145909	1.7519	0.594135	2.00476	10.4512	7.51592	1.7318	0.0266231
GAS7	1.7541	2.55588	2.09282	0.890243	1.78578	4.05108	1.58558	2.73037	2.81112	4.83338	1.73146	1.30451	2.47084
TRAPPC6A	17.2007	28.2226	10.3963	25.029	35.5568	16.2312	23.4581	29.2469	12.7623	9.00529	24.4613	25.1532	10.0821
MATK	0.258061	0.187893	0.268173	0.537637	0.160002	0.45703	0.44551	0.057336	0.442499	0.332385	0.112048	0.260115	1.22378
CEACAM7	216.796	216.749	333.46	31.366	158.35	1221.26	108.831	445.106	488.425	360.728	186.255	213.488	1.30016
CD79B	0.568919	1.01101	2.51747	2.87913	1.45021	2.40228	0.986696	7.55282	2.57064	4.08512	1.60599	1.26813	1.55563
SCN4A	0.0111143	0.0281967	0.0229749	0	0.0563463	0	0.0100306	0.0468004	0.0146439	0.010712	0.0308686	0.0254006	0
ST7L	2.88574	4.25373	2.92257	3.25886	3.77334	2.44606	2.76209	4.01984	3.49843	4.00357	3.97479	2.92775	2.48851
TKTL1	0.0503207	0	0.0768065	0.0474418	0.0805313	0.0949006	0	0.0545682	0	0	0.0577324	0	0
PAX6	0.0285869	0.0510882	0.185615	0.0260502	0.00923412	0.0298921	0.100958	0.0139225	0.0107837	0.00538985	0.0935468	0.0250974	0.00416142
RPUSD1	11.5913	17.9861	8.14524	4.31522	19.3459	6.08753	6.12231	6.37506	3.71408	11.1166	13.7118	17.6009	11.7555
RHBDF1	11.2282	30.1055	21.8321	24.015	23.2417	9.44384	9.69263	13.6317	10.0081	16.9082	18.0396	29.455	31.4053
LUC7L	12.0572	19.0479	15.8534	18.953	12.5089	11.9167	7.34416	14.166	8.08201	12.3524	21.6029	17.3735	14.1818
CACNA2D2	0.452141	1.27004	0.388685	10.0794	0.500137	2.86294	0.743259	0.472903	1.42355	1.07416	0.995821	4.03436	0.189469
BAIAP3	3.79556	1.84789	1.5334	8.96483	1.95114	2.06024	0.513497	0.552748	1.49862	5.64602	1.23984	1.64806	0.500967
TSR3	42.5559	67.5337	42.7269	30.9355	73.4957	35.1286	32.2357	40.9939	36.8616	57.5479	51.5007	59.5858	43.9308
PIGQ	3.49991	6.66791	6.63461	5.29696	5.19134	3.79742	4.98709	3.97449	3.1514	6.99443	3.95539	7.68252	2.73192
CRAMP1	10.5783	8.83857	5.70758	13.1754	1.30938	0.605427	5.94549	5.87947	6.68595	11.4403	14.8214	10.6976	1.18653
TEAD3	44.2835	28.8607	31.2755	35.1349	44.2931	23.3419	20.3964	29.249	29.2369	37.5405	29.6344	31.9167	19.5651
SELE	0.591018	1.61716	5.13083	0.0213937	1.27392	0.4038	0.108085	1.83123	2.94471	0.879185	2.73933	3.03315	1.54255
DNAJC11	31.8208	26.9799	20.2869	16.8075	24.8173	24.4971	21.7146	22.7376	24.654	36.1786	39.1319	20.5539	18.3883
FMO3	0.563202	0.54851	1.07469	0.100173	0.888018	0.478536	0.259078	0.882045	0.86808	1.20224	0.540903	0.687285	0.304948
MYLIP	37.4528	36.4253	16.3915	40.5986	20.5549	16.2302	20.6457	28.1016	19.2594	17.2122	33.071	25.8834	13.7555
NOX1	93.7706	368.917	263.429	221.535	528.26	24.3439	214.964	307.728	120.79	95.8666	138.973	121.812	10.8116
E2F2	5.08048	9.10648	6.15632	1.88044	7.44629	8.70945	2.9718	4.54883	5.93933	10.4394	10.6194	5.36183	5.59005
PSMB1	174.761	144.44	86.4833	100.408	154.249	63.363	80.6186	130.976	110.693	106.465	113.953	121.17	148.036
SYN1	1.53711	1.74814	2.24868	0.939595	0.184942	0.267342	0.243525	3.16434	0.592853	1.14335	1.20061	0.578601	0.269767
JARID2	18.5792	13.6714	10.9754	12.1022	9.66022	6.73601	7.16026	13.3631	6.137	8.43714	22.3253	22.2892	4.25495
CAMK1G	0.0275298	0.103392	0.0284543	0	0.12713	0	0.074533	0.166479	0.0745547	0.215268	0.259958	0.0947052	0.308332
CDK11A	17.5255	21.9022	7.64353	19.6236	20.8317	26.3586	4.7776	13.8314	16.5427	20.1273	16.1864	14.8146	20.5769
NADK	23.8345	27.5544	17.4833	21.0161	24.153	32.4732	18.9803	23.2606	22.9076	36.5567	31.5203	22.3035	22.8182
TFAP2B	0	0	0	0	0	0	0	0	0	0	0	0	0
TFAP2D	0	0	0	0	0	0	0	0	0	0	0	0	0
CYTH3	8.23727	11.779	6.54106	3.58618	11.3074	5.59607	4.44538	11.4278	8.75143	15.7066	6.1738	9.75248	6.9457
ADAM22	1.8925	6.21111	1.14108	2.40742	1.57108	1.56104	1.95727	0.90238	1.1286	0.971737	2.35397	1.25987	0.247785
SYPL1	76.4986	122.337	86.5176	175.785	109.929	53.363	76.9933	92.9488	76.96	112.739	145.46	127.363	86.0862
CYB561	26.0903	38.6119	14.8858	23.1295	32.1413	20.0328	18.3	23.0387	14.4546	24.2267	22.0549	18.2047	23.1117
SPAG9	17.6271	25.0387	13.5407	17.6365	7.12578	9.76116	14.5558	15.7238	11.8106	20.4341	19.2516	16.5361	10.0649
CELSR3	6.95786	14.0646	3.59503	9.1014	0.799044	0.472735	2.21442	2.03361	3.66123	3.84608	3.90249	8.88689	2.25628
AASS	1.17133	12.5869	1.82983	3.82552	5.16449	2.96498	0.761324	1.54843	1.4919	5.12294	2.69566	2.01842	4.08715
PLEKHG6	25.688	28.124	25.64	24.6715	38.8851	30.9641	17.0786	15.7517	25.7462	18.8564	27.9135	17.7368	4.2937
SS18L2	20.9899	38.5292	12.8858	16.463	23.3136	11.1536	13.3718	18.0497	12.2441	20.9063	39.8705	19.4053	17.6854
MPND	12.5854	17.8753	8.69152	14.0991	18.284	24.7307	19.0139	12.4096	14.3431	7.7161	14.9887	9.34478	8.88362
MGST1	13.5236	27.7073	26.1588	12.7794	16.027	32.5631	17.6103	32.826	20.6221	21.239	33.0493	13.5386	28.3208
CRY1	11.2004	14.2072	7.99656	7.95289	7.78413	5.07848	4.49692	13.6668	6.88539	10.1955	8.61594	11.3635	5.50519
PGLYRP1	0.151914	0.490031	0.380196	0	0.271023	1.1253	0.311969	0.139628	0.285969	0	0	0.496911	0
NFIX	34.0884	38.4925	24.0261	29.1344	26.3491	13.3071	25.4807	18.4023	14.8868	42.0615	33.7269	28.8473	1.26006
ST3GAL1	4.08177	4.39462	5.77056	1.96097	4.10735	2.71146	7.29366	6.03466	3.2064	31.3205	4.6637	13.4107	6.04386
MMP25	2.07453	1.60471	3.93622	1.51231	2.93993	2.92575	1.88847	0.823482	1.901	5.87048	2.65598	2.10651	2.9212
IL32	54.1881	121.469	50.6571	45.7066	105.667	62.4606	68.298	56.105	54.2468	83.2019	121.642	34.2619	121.314
PKD1	3.76528	7.49512	3.97869	5.03502	6.20719	2.81117	2.59773	3.49142	4.03821	6.50582	4.51784	4.87842	3.67644
MAPK8IP2	0.187332	0.565817	0.18668	0.111063	4.11985	0.114004	0.014272	1.50088	0.161278	3.65452	0.769888	1.25291	0.129353
MED24	23.9072	27.5996	16.6436	15.6663	13.3365	15.1682	12.4098	21.7246	11.0409	21.2305	19.4255	17.3996	12.2486
RHOBTB2	1.61961	6.28287	2.51296	7.76468	4.364	3.42283	1.62793	2.45807	2.46745	3.40757	1.15567	1.62339	1.93868
HEATR5B	11.5167	19.8921	6.76771	19.7232	10.0129	7.99599	12.4779	11.8395	11.3587	13.3327	11.5851	9.51649	10.3813
SEC62	34.2362	52.5593	36.8243	70.5179	29.547	34.4696	37.458	50.4692	38.989	45.322	46.2313	30.3447	29.8797
RPS20	332.248	228.93	210.902	229.422	427.636	117.049	173.617	318.394	148.604	219.951	248.988	288.551	269.534
CSDE1	198.276	224.598	99.8103	288.075	123.232	122.634	201.86	189.999	173.908	182.458	204.071	120.352	91.7624
UBE3C	16.2377	36.7179	14.8285	18.2194	15.4579	7.0356	16.5708	18.7838	18.2546	31.9148	23.9717	21.6911	8.98048
REV3L	6.74935	6.53027	4.64506	5.55658	2.77334	3.28675	3.46273	4.09913	4.01563	7.7143	6.21652	6.45849	4.40169
TENM1	0.0353444	0.157076	0.0721521	0.0159774	0.0220181	0.0940035	0.046611	0.0407586	0.114568	0.30646	0.0157845	0.0472386	0.0199787
PAX7	0	0	0	0	0	0	0	0	0	0	0.0157239	0	0
IYD	8.76262	15.5023	6.65841	21.9791	7.07178	7.19862	4.46468	8.43967	11.4149	4.60752	2.37347	5.75381	1.92122
FAM76A	3.65473	8.61559	5.2439	10.6251	7.45471	5.5777	6.64833	7.20517	7.12866	7.98585	3.8594	5.41541	4.93663
TRAF3IP3	1.45106	0.834409	4.2015	4.128	3.84465	3.22169	1.91405	3.78673	2.60585	4.47087	2.24001	1.79382	5.31509
POMT2	3.12977	3.19187	4.85153	3.34106	4.61048	2.95132	3.15618	5.74078	3.27707	5.57181	3.15285	4.29955	3.13343
VTA1	31.5197	27.4814	16.3979	20.0082	18.8454	15.39	20.9493	29.9845	20.3239	25.1559	24.6659	31.0776	17.3213
MLXIPL	18.2524	22.7562	4.69733	5.28034	53.4633	1.00667	1.48486	20.0001	22.5731	12.3301	8.78366	26.7849	1.60613
BAZ1B	43.703	73.2828	36.1503	37.7314	49.2602	18.9124	23.4213	43.631	38.8343	96.2514	60.1949	54.5975	46.7661
RANBP9	44.7488	37.2042	28.7085	35.1136	25.7977	20.4439	21.9055	39.9457	34.7545	28.6914	35.4203	45.9034	21.1661
ETV7	8.22627	14.1495	1.9087	4.7532	12.7467	2.89113	5.44632	4.21075	3.7404	21.789	7.43716	3.56012	37.5785
SPRTN	5.39512	5.77985	4.32446	0.952608	1.20822	1.95299	3.21902	4.85487	3.53221	6.45043	5.98824	7.35543	3.50398
EEF1AKNMT	19.0299	18.3604	20.0225	13.9142	21.198	9.72365	11.716	15.3434	10.7717	19.6872	16.9068	20.1905	10.5547
DYRK4	2.08551	3.35032	2.76638	4.87783	6.17866	1.63579	3.51013	2.9925	1.41305	3.40315	2.53702	2.73748	3.14333
ZNF207	29.5711	27.335	23.029	26.7883	24.6764	15.7667	19.1971	38.8962	18.197	35.0637	34.4078	29.7422	18.9764
UQCRC1	82.9466	101.465	76.7311	63.5881	99.16	113.939	72.6355	64.5545	91.5638	125.131	86.9086	81.1556	67.2328
STARD3NL	12.7078	30.0742	7.70995	15.9762	15.2407	6.53211	8.47876	13.3584	11.3966	15.1987	12.6496	16.0128	4.65611
CD9	172.459	353.924	239.207	207.601	203.272	157.564	176.815	183.447	172.6	140.844	202.856	271.772	61.4315
NCAPD2	57.6742	66.2387	32.7556	24.1928	59.328	13.1197	16.7589	43.2265	40.5186	66.8533	44.2607	53.5251	19.4665
IFFO1	1.54602	1.71711	3.37364	2.28877	3.57178	3.74394	1.42112	1.76277	3.00609	3.85075	1.78639	1.46585	7.85199
GIPR	1.28162	2.44889	2.56791	3.63088	2.11534	4.77157	2.57603	1.07441	3.83371	2.11191	0.586305	1.77969	2.91092
PHF7	3.11604	4.71684	2.74762	5.69554	2.42196	4.91346	2.9145	2.65361	5.37292	2.92831	4.12154	2.553	3.58059
NISCH	13.959	22.2139	14.0917	17.0057	16.51	14.1119	10.1132	9.72911	11.9961	15.7948	12.3362	11.1607	13.8079
STAB1	7.18256	7.98423	10.202	5.24391	9.47294	19.1106	7.95715	4.26949	11.4857	25.2461	5.46914	6.61198	22.634
SLC6A13	0.0307704	0	0.0537744	0	0.0362495	0.0191543	0	0	0	0.0264826	0	0	0.30354
IDS	7.8694	26.2681	5.01444	6.36715	5.44105	11.3612	5.40638	21.0713	18.9522	24.9825	4.06797	8.62122	2.57889
PRSS3	83.0738	77.3187	72.8847	43.4925	59.8615	81.2959	51.7816	63.3595	82.7933	82.9014	60.418	43.0575	50.2113
ZNF200	5.54204	5.55421	3.32548	2.12387	3.92845	1.85803	2.29174	3.39653	3.06972	4.48084	5.94197	2.86414	3.74148
CD4	13.1973	12.3145	14.6899	12.5124	15.3434	15.1606	18.2033	10.7006	14.212	32.6842	13.4079	11.3836	18.6516
LRRC23	2.45633	3.68835	1.69207	6.50496	4.04875	1.05379	2.28031	1.97107	2.13017	3.00307	2.27789	2.54524	1.15643
BTK	2.08246	2.77142	3.97581	2.44038	2.22717	3.40935	2.66894	3.39831	3.4618	7.29492	2.3849	1.68691	5.71227
HFE	2.50859	4.10763	3.0119	2.62687	1.70008	2.98716	2.93733	3.48271	2.64213	2.10781	0.653663	1.82797	1.49008
SCMH1	15.0066	23.5015	7.09599	25.228	17.6206	6.07785	16.4503	15.3993	14.5948	19.1796	13.1466	9.45231	1.95281
FYN	1.66502	2.62235	6.03898	3.93143	2.99683	3.54927	2.85061	3.75765	3.65792	7.16684	2.6795	6.7062	8.12277
HIVEP2	7.6872	9.31527	6.55289	10.6034	5.28385	3.22307	5.86096	5.4067	6.22596	9.18917	8.94269	8.35349	4.37426
FMO1	0.0753023	0.107701	0.163726	0.0659199	0	0.0155215	0	0.301267	0.109501	0.174848	0.0462565	0.0574099	2.90035
ELOA	12.7456	18.5111	5.96279	18.9486	14.3584	9.85159	10.9204	11.894	13.8233	25.9451	19.8906	22.1363	7.89048
LYPLA2	29.0643	55.3332	33.8869	26.2818	79.7068	40.3503	36.5336	29.7941	60.3771	65.4219	53.3164	47.1816	43.7839
CLCN6	6.88219	4.11652	4.87852	5.53813	7.34938	2.42716	3.00931	5.46436	5.72599	7.4816	6.9329	4.71974	2.86505
MRC2	3.53065	7.38902	5.13438	1.67516	4.81661	8.45849	2.66172	4.3277	7.60462	12.4448	3.99239	3.79675	10.277
NME1-NME2	127.289	241.509	116.737	0	304.488	48.3819	100.541	158.552	98.1682	0	123.711	205.362	186.966
SLC6A7	1.60432	1.72228	2.15362	2.89749	4.61986	6.62331	1.65248	1.73244	3.28537	5.81373	0.593554	2.10605	0.165997
TSPAN9	3.53326	4.68998	3.5962	3.33706	7.3468	2.15211	2.91815	4.67804	3.37783	6.04684	6.72629	2.83006	2.75587
BTBD7	5.15218	4.62199	5.30577	6.44755	2.82865	3.75215	5.34584	5.2565	5.73455	6.52509	5.86171	5.09931	1.99842
APBA3	3.12777	4.16463	2.71065	4.35886	6.1963	3.28622	3.17602	2.90157	1.79182	2.79557	3.20707	2.71372	4.84594
MKS1	7.15988	5.68098	5.4221	5.62059	6.5525	2.87118	3.35888	7.51752	3.3562	4.1329	5.56537	3.90561	4.23703
ANOS1	0.700419	1.46961	0.775602	0.478324	0.784744	0.441952	0.320066	1.77519	2.28636	4.06292	1.34117	1.08049	2.92432
AKAP8L	15.6475	20.4546	15.143	16.0134	17.5407	11.3096	11.1779	12.6723	9.58426	18.9763	12.7802	13.1736	16.973
MBTD1	16.63	24.9789	9.46189	23.3866	7.66305	8.18654	10.7669	16.405	7.85545	11.7305	15.0644	11.8559	4.9567
UTP18	34.0973	46.2061	21.8405	23.9717	33.6717	9.28503	23.3409	56.5563	14.9678	31.5875	39.4105	35.6954	22.3862
RNF216	12.9614	23.9509	8.8721	15.085	21.9923	6.00693	7.55043	15.8596	8.93482	15.2054	9.53723	8.15547	14.0112
TTC19	13.3391	17.3233	16.5273	35.4246	23.1014	20.192	25.1303	22.877	15.6527	28.8622	19.3781	15.9716	10.2036
PTBP1	49.4377	63.4277	36.443	29.1068	53.0364	19.037	28.6647	36.5445	32.599	52.4169	46.1839	37.8791	28.856
DPF1	0.197376	0.137847	0.393545	0.0305577	0.634284	0.0478186	0.0531792	0.269611	0.108614	0.757654	0.039292	0.71079	0.0728317
SYT7	27.0944	18.3053	14.4098	52.2768	40.308	6.70023	7.06093	13.4607	8.04046	8.28977	17.6695	37.5199	0.432724
LARS2	10.5811	14.7441	4.24679	4.2748	7.54251	2.88309	5.07174	5.26589	5.55711	8.26319	24.7741	5.70349	2.56124
PIK3C2A	36.4354	34.6644	24.9174	35.5636	18.868	11.5236	19.5715	37.7329	21.6809	29.4351	35.7931	29.2527	15.5433
PLAUR	10.8933	16.0216	10.2814	6.58196	15.4183	7.43757	13.8229	12.6387	13.2074	27.4029	14.6855	12.2567	28.2536
ANLN	34.5651	50.6282	28.183	16.8655	49.8175	2.98648	12.088	36.3426	35.1251	73.5662	39.9336	43.5898	41.3444
WIZ	7.31739	12.6908	7.84591	5.81872	10.9278	4.13242	8.48027	5.83949	5.74679	15.7001	6.62916	7.55975	8.17861
RABGAP1	16.7048	17.3848	14.0206	24.3503	10.8966	7.95783	11.0133	20.9486	11.9374	17.1537	12.4179	15.9205	6.62347
DCN	9.17273	33.8241	16.7027	6.20792	10.0759	29.6288	12.741	22.6307	15.4325	23.7433	15.5947	6.28856	5.15476
QPCTL	6.95125	11.9943	8.06175	8.06202	10.5302	7.45486	7.43742	7.95156	5.53689	7.65717	7.49037	6.48508	12.4958
CEP68	5.88264	14.2343	6.23405	16.4264	6.05788	4.29775	6.66534	9.30991	5.411	8.05142	6.68191	9.12709	2.68504
MAP4K3	17.073	25.2197	7.13474	19.1542	9.29051	6.55085	15.5134	14.6996	7.0308	15.8504	10.5535	18.8118	13.6796
ZBTB32	0.371378	0.417232	0.506949	0.424189	0.928366	0.326187	0.463621	0.795071	0.295801	1.03207	0.726104	0.426786	0.910552
TYROBP	12.399	14.0919	11.5441	10.7834	20.505	13.8216	13.3805	7.75911	13.2423	22.4185	9.02124	9.87516	77.0302
TMEM159	9.19174	16.8666	10.0927	24.6013	8.67931	10.2627	13.7923	15.7974	8.43858	11.4718	15.8697	6.09824	6.4373
GABRA3	0	0.0782533	0	0	0	0	0	0.04648	0.0513751	0	0	0.0308266	0.020696
BRCA1	7.56074	5.71495	7.4222	2.70044	8.85082	1.71738	2.02439	11.6157	4.37337	9.82379	9.18458	6.18171	4.01212
ERCC1	9.33054	19.0474	6.15459	15.621	12.8869	8.50858	13.8303	11.0942	7.07115	14.3495	9.84813	8.34126	23.2073
CD22	0.398148	0.345883	1.63089	0.978927	0.352369	1.32198	0.373418	5.598	1.63823	3.65941	0.389509	0.47373	0.735886
MBTPS2	6.2914	15.1301	9.37899	5.98867	8.17561	1.96164	4.8168	11.5501	4.44226	19.3518	6.37997	4.49562	3.32292
PRICKLE3	5.88875	11.2516	11.5767	5.00676	12.8207	5.62002	6.31715	13.7258	5.17344	15.8757	7.35063	5.75351	8.11849
NR1H4	0	0	0	2.07817	0	13.2518	5.72163	0.117926	3.13314	3.18711	0.0280544	1.08973	0
ELOVL5	44.1768	65.1764	37.51	6.06374	43.0325	8.15572	5.27096	66.8453	12.2969	35.4377	84.3138	56.8541	41.1919
ALOX5	2.80282	2.68567	5.89715	16.9435	3.77564	4.45983	8.94822	7.54046	8.59422	7.71033	4.18174	4.53438	7.32311
KDM5D	9.42322	3.73189	7.01325	0.0103677	0	12.1948	0	4.42361	0.0180243	16.0496	0	8.1748	0
CALCOCO1	20.5152	19.3368	15.8841	57.1893	15.2308	17.0524	18.7491	12.565	13.748	20.9837	14.6399	8.39362	10.0269
UBR7	18.8283	14.8015	12.1143	13.1438	10.0157	9.09859	11.2609	22.3735	15.0155	13.4142	17.5908	17.0924	10.2588
MAP4K5	10.5878	10.2573	11.5266	11.0517	16.9673	4.40306	11.4056	8.26137	14.061	10.8546	25.233	12.9588	10.5072
EHD3	0.930547	2.48644	2.03056	0.811739	2.14069	1.04609	1.16974	2.54557	1.91681	12.3051	1.66593	1.35032	1.43674
SLC7A14	0	0	0	0	0	0.0239707	0	0	0.0121891	0.0214122	0	0.008125	0
CLDN11	0.244857	0.606152	0.218751	0.207756	0.351645	0.66503	0.199392	0.400048	0.462059	0.509529	0.306059	4.70849	0.586601
SLC25A39	58.2945	42.8495	49.8113	25.1446	97.9795	26.005	32.1033	53.8536	26.8094	51.7369	57.8746	44.1852	58.7707
MVP	76.5517	83.7674	72.0861	58.1662	66.0465	136.177	67.9348	43.9103	92.8859	95.0525	90.9676	57.8137	45.3228
NUB1	19.6647	48.198	27.4625	41.8751	50.0785	25.1268	26.7442	32.8915	25.7387	48.0403	33.4834	34.9961	44.642
PGM3	18.6877	16.1869	16.2941	15.8858	14.2516	10.1142	14.1561	25.6681	10.0972	19.8951	16.2426	13.7084	15.8082
RWDD2A	6.0362	4.60703	4.45286	6.8612	3.41499	3.11606	3.86117	7.79871	2.9648	4.16873	4.00307	3.68613	3.93681
CLK1	28.1227	37.9907	29.9612	82.5456	31.4239	22.4866	15.8188	28.8273	19.2228	38.1096	45.2922	17.2078	23.5717
POLR3B	11.2802	11.7524	7.59273	6.54035	7.24524	4.01307	6.61632	8.72302	9.0943	13.4993	7.75203	7.73223	4.89746
RNF14	21.5236	23.4733	16.9266	20.5003	13.0726	15.2978	18.2452	18.4659	15.2738	21.854	22.028	14.4488	9.24317
DNASE1L1	6.68969	14.0259	13.8485	11.3959	9.87727	9.35501	13.0197	10.7883	8.57832	9.88371	8.08652	5.32755	6.03146
DDX11	9.372	15.8859	8.14471	5.51528	18.8415	2.41795	5.77265	10.9213	9.82422	22.0668	8.71336	7.46867	7.62372
HEBP1	6.11667	17.286	12.4012	21.3917	11.6543	17.8891	17.0199	16.0832	16.6305	18.8222	10.5369	9.17748	13.8017
GPRC5A	67.3945	58.6143	127.663	88.194	70.6498	44.6873	72.8896	48.0501	63.3676	159.056	84.9231	18.7935	64.0003
MAMLD1	0.27937	0.521927	0.660355	0.369526	0.655552	0.700914	0.235846	0.438003	0.656091	0.554638	0.517194	0.343557	0.567235
CD6	1.53499	1.17668	3.85924	3.18817	9.22148	1.68003	2.02105	2.30958	1.98129	2.73581	2.27187	1.1326	3.96141
TACC3	18.0128	16.2642	11.583	4.91067	25.8123	4.01163	5.11292	11.6789	13.1567	19.6179	17.0014	11.2348	17.5504
UFL1	50.9171	50.9486	28.183	58.1122	24.9216	20.1495	30.2024	37.4639	28.158	35.2745	38.1739	36.3275	34.2919
POLA2	9.67221	14.3435	9.62963	4.96126	17.4639	3.29322	4.14385	13.8249	9.24887	17.3642	10.7771	12.2184	9.47571
ZC3H3	14.8834	9.95253	13.4626	7.74869	22.0304	10.8387	6.3936	10.3348	7.8851	24.931	12.7609	24.9694	12.5794
CAPN1	56.6835	46.8261	55.8223	30.7469	58.2588	48.5019	38.6318	38.6214	60.3081	81.8804	45.7917	48.601	28.8636
ACPP	0.616197	2.75358	6.89007	6.03894	2.92564	1.36401	7.52437	4.97374	7.88209	6.21889	3.55384	8.01926	9.25101
SLC30A9	39.4192	46.2297	29.0065	39.252	25.9213	22.6093	26.9314	29.5522	20.2821	29.7444	42.2408	27.7331	18.1961
MTMR11	87.6655	39.4761	63.786	96.7008	34.3841	73.8924	65.2814	35.548	63.1732	73.1585	59.582	73.5156	58.6888
COX15	27.6472	23.0381	22.4463	26.6647	19.1588	19.5365	20.1473	24.6115	26.0215	38.742	24.9516	25.2441	15.5907
CCDC88C	9.02009	7.6009	10.6955	7.29589	9.35876	9.20521	8.49529	10.2892	10.3144	11.2705	8.42122	13.2298	13.5848
YAF2	2.71738	5.16253	3.99133	3.81654	2.58271	1.52986	1.73235	4.24821	2.67415	2.94277	3.11672	4.05346	2.82634
ZMYND11	18.5707	39.5724	27.5264	53.1786	23.7618	19.2115	15.868	22.2698	28.2953	17.1	55.3943	28.96	23.2255
WAS	2.79493	3.77332	7.6852	4.33665	9.99232	6.71855	4.00809	4.4193	4.16541	11.3321	3.22565	4.23565	15.0908
DPEP1	106.509	331.071	208.797	0.941511	227.227	15.5775	1.87844	63.2546	39.8363	2.59138	225.351	55.1812	0.665033
BID	8.28554	19.0146	11.964	14.5714	23.5224	4.77506	12.2976	11.9042	8.4821	17.8422	18.2471	20.1455	9.85791
NPC1L1	0.259993	0.228691	0.0976576	0	0.0180224	0.0319353	0	0.494027	0.380223	0.535989	0.256832	0.0811154	0.016353
RGPD5	5.20819	6.46676	3.22713	7.24815	3.57396	3.06835	3.38792	4.38368	2.77627	6.4431	2.3019	3.58576	0.709083
STMN4	0	0	0.0718671	0	0	0	0	0	0.0258909	0	0	0	0.0521454
NUDCD3	14.2764	20.0542	11.1023	17.7964	22.097	8.36522	11.0206	10.5894	10.1738	13.9956	14.478	11.4327	10.4202
ISL1	0.0867686	0.258224	0.470607	2.22675	0.235033	0.223281	0.0880528	0.426595	1.42012	1.68268	0.105585	1.04784	4.79563
CHDH	24.1487	27.931	12.9047	24.4596	16.7066	20.9134	14.1131	5.22764	18.3986	14.5503	22.9174	18.1649	3.70846
IL20RA	16.9916	14.904	35.4839	35.3931	10.8555	10.9821	16.6933	13.8001	15.0803	13.0022	21.4571	20.252	20.6538
CLCA1	20.22	50.556	3.47584	763.958	41.8498	2647.09	886.69	4.30715	714.517	500.987	87.5813	245.101	0.352923
CLCA4	65.8741	129.703	58.7538	0.74502	14.3925	266.39	6.67759	31.0306	660.843	139.164	10.0479	105.256	0.199326
GLT8D1	13.2507	17.25	11.5222	19.1985	16.0363	11.9394	12.9182	12.1782	13.5593	14.7654	15.2698	14.3565	10.0488
ATP2C1	27.5098	42.8197	25.9815	35.671	15.6426	10.8304	31.9722	44.3508	21.5906	38.2688	30.9022	29.5477	14.5723
IGF1	0.152329	1.11012	0.261928	0.263037	0.0689054	4.1507	0.305379	1.2815	2.93138	5.99113	0.0805409	0.271347	0.126298
SLC38A5	0.734074	44.8052	55.957	12.6308	43.3235	6.72322	12.8756	42.9698	15.0769	70.5548	24.6039	22.3518	33.385
RALBP1	17.3106	24.4948	19.3031	37.737	17.3668	20.464	32.427	23.2177	18.6409	28.1531	21.1384	25.5635	24.8829
RUFY3	9.49814	11.9083	8.89146	7.62655	7.80852	7.40455	6.76134	6.88186	7.18129	10.9635	5.87032	7.73059	8.29204
CNTN1	0.0122291	0.0534397	0.012639	0.0261905	0.0104223	0.523498	0.011147	0.125366	0.170807	0.111435	0.0473453	0.0227686	0.112916
SLC11A1	0.313832	0.652827	0.591811	0.122335	0.781625	0.344491	0.301779	0.287031	0.720329	2.16506	0.451602	0.634509	9.76721
WWTR1	2.33523	5.76689	7.1843	2.59685	2.10518	4.41887	2.18619	12.2959	6.40086	19.7928	4.31232	5.15709	6.33111
ZNF806	0	0	0	0	0	0	0	0	0	0	0	0	0
CXorf56	18.4404	30.3226	17.6471	13.7901	26.0705	9.91228	12.3759	31.6417	9.937	14.2444	17.7009	10.5646	9.22049
TTC27	19.2453	19.7004	11.4373	15.7241	17.1899	5.59132	11.1566	22.7395	7.99106	16.7037	19.5579	21.8421	9.29453
ZNF582	0.94996	0.945774	0.221461	0.28317	0.0784119	0.748308	0.234951	0.32943	0.477103	0.55953	0.318611	0.412012	0.263659
VSIG2	18.548	23.7385	54.9639	163.006	23.5339	167.488	143.916	16.5261	113.393	48.8374	10.1331	30.1455	20.1808
PHLDB1	2.41641	4.88627	5.92184	5.41849	3.02976	7.76111	5.68934	2.65182	7.31885	4.69561	4.06392	2.61891	1.64484
MARCO	0.230236	0.0559003	0	0	0.0910547	0.0403387	0	0.114583	0.321309	0.151101	0	0	29.4523
CYP24A1	0.46093	0.203116	1.80493	0.56998	0	0.216368	0.0373582	0.072551	0.0213852	0.227834	0.509923	0.497703	0
PRDM11	2.14451	1.90177	1.46323	2.61749	0.937104	1.05997	1.24233	1.52096	1.40627	1.4093	1.06716	1.27593	0.396091
SYT13	16.8876	32.4268	10.8099	48.6843	13.637	18.6468	21.5715	16.4394	40.6567	52.8084	25.5914	6.60446	28.9307
SNAI2	2.16004	8.05334	3.09109	1.38119	3.16869	6.741	4.40635	5.05158	6.54003	12.2339	4.22775	3.4027	5.24717
CD74	177.933	227.593	219.105	235.103	172.44	253.4	264.273	282.637	206.319	597.264	306.184	127.105	774.93
HGF	0.967609	2.74986	1.36403	0.545587	0.851937	0.841524	0.339217	1.92038	1.38772	3.19014	1.42214	0.873544	0.534695
ZRANB1	11.825	8.40944	6.44535	10.1186	3.87131	3.7515	5.94819	9.74515	5.28909	10.3966	9.7345	5.19568	2.85419
NCDN	8.84329	6.60482	4.53601	3.50665	6.86126	2.74698	2.82928	6.69768	4.19564	9.50948	6.74621	4.73218	7.41585
CCT8L1P	0	0.13885	0	0	0	0	0	0	0	0	0	0.0463631	0
ZFP64	14.2438	13.7768	8.78263	5.45742	11.2593	4.43693	4.47435	8.14403	6.26053	9.41654	12.4191	8.47858	3.08777
MNAT1	9.17495	6.85802	5.62451	8.19218	12.897	2.47203	5.34679	8.55861	4.01542	7.79321	8.87925	4.19577	7.77554
SAMD4A	2.75786	2.22566	0.7969	1.15565	0.632834	0.554771	1.76704	0.91568	0.458913	3.36508	2.53197	1.92588	0.816979
RUNX3	5.36053	5.58288	10.1053	9.35925	4.35322	3.76733	4.5238	4.92241	5.37235	9.12965	4.58925	4.90037	14.5051
MRE11	18.5781	24.7633	11.3789	16.087	12.2003	5.02273	9.22058	19.5017	8.87138	18.6007	17.6647	13.8841	8.84212
PLEKHB1	6.76364	9.6237	31.37	5.82639	30.5588	4.73331	2.9077	16.1787	7.26848	12.193	9.57885	8.08978	0.267511
SERPINB1	124.891	129.491	152.604	245.681	131.981	135.999	241.465	155.936	252.359	198.35	106.239	246.121	146.439
CYP3A43	0	0.4711	0	0	0	0	0	0	0	0	0	0	0
SLC7A9	0.190753	0.119754	0.402544	0.12875	0.141539	1.77927	0.0238694	0.0722047	0.979792	0.633339	0.0391759	0.113586	0.929291
SPAST	8.20677	9.27286	6.23199	7.68407	2.6235	1.28145	6.7909	3.69795	1.81044	7.86037	4.5086	2.61708	4.19679
NRXN3	0.0638982	0.162197	0.706401	0.029905	0.0507234	0.167364	0.029245	0.081262	0.169245	0.3019	0.440304	0.308028	0.165788
OSBPL5	3.59484	10.9648	6.07518	6.18016	6.88318	7.19084	6.12049	6.4987	6.11681	7.88339	5.15109	3.84046	3.81514
AQR	14.7088	11.907	11.2333	12.9864	11.9261	5.06538	10.2647	8.89	9.71698	12.6509	15.8656	7.25087	4.86208
C8B	0	0	0	0	0	0	0	0	0	0	0	0	0
RTF2	73.1343	73.181	22.6872	27.9301	44.2394	19.0948	19.2293	44.878	26.0705	32.9856	45.878	35.4459	23.619
NLRP2	0.00290267	0.010785	0.00479355	0.0738427	0.0171793	0.552321	0.0020356	0.0505149	0.0634953	1.5708	0.0433484	0.0617068	0.182547
SLC45A4	7.11063	5.55858	4.58197	7.60989	5.62545	4.31393	6.103	4.95953	5.83246	11.7547	8.12619	6.57917	8.80743
RNF10	40.3658	42.4592	35.1738	32.1873	35.1858	31.6207	26.1075	37.1187	40.8958	50.4107	36.4083	20.8018	26.4517
ZNF839	3.13617	3.18293	2.66916	5.65002	3.06486	2.45659	2.87564	4.12802	2.29601	4.44148	1.7643	3.52712	3.35528
ZDHHC6	50.6647	57.4401	33.9775	44.5318	47.5089	24.7316	35.4024	35.8103	37.7059	45.6083	57.2918	26.988	28.3983
GRAMD1B	0.192008	0.634808	0.523636	0.295708	0.392234	0.240187	0.5794	0.284368	3.59136	2.5276	0.274772	0.254437	0.878874
RNH1	9.03359	7.81758	8.3051	7.56044	10.9338	7.33818	6.85605	8.76526	7.39995	9.06603	7.53362	8.59582	8.64715
NDUFS1	23.9769	32.5513	17.5325	17.4758	17.5493	18.6574	21.2683	23.5343	20.6041	31.1698	26.1886	23.1971	10.4773
RB1CC1	44.2025	25.6274	25.208	26.8113	22.8227	12.8696	11.5917	29.7093	16.1136	26.6249	38.3994	22.5359	14.2503
ERP44	44.6348	79.3219	49.1235	51.7232	58.0277	42.653	41.622	64.9294	48.5742	62.7433	58.1764	41.5251	39.8486
ALAS1	48.7167	74.205	41.8606	37.4855	39.075	49.9478	44.4001	41.1282	61.4261	93.3481	66.6434	56.85	40.4603
BIRC3	10.2713	34.5841	24.1515	23.0433	16.7948	25.0727	27.4597	16.6354	18.7897	179.226	25.5853	18.4269	17.1674
AKAP11	21.8536	64.9741	30.7293	33.5385	18.7871	9.03574	21.9364	25.4862	19.0542	31.0789	45.8799	69.053	9.44959
GLRX2	11.267	12.8798	7.10386	8.81743	5.55766	7.32721	6.78073	7.71038	7.43607	13.4495	10.2879	10.6455	10.3377
SNAPC1	6.30924	4.85058	4.66223	6.49296	7.71856	2.02983	4.03346	6.3258	4.02378	7.54994	10.787	9.58768	3.43422
DERA	19.1586	48.9389	22.9063	30.5674	15.8039	17.0035	21.7707	34.8178	25.5768	20.5393	28.5117	13.2363	7.64161
STRAP	192.441	256.728	124.995	75.6254	98.7545	61.2099	91.4659	152.339	103.888	155.437	257.271	85.1494	82.7447
ABCC2	4.31971	3.70084	0.478138	0.176607	0.550941	0.186125	0.282799	0.118887	4.4644	0.77279	2.45599	0.157741	2.08214
DEF6	15.4544	11.6559	13.7666	20.185	12.6735	12.9231	12.3055	13.4559	10.3073	18.2492	10.1126	10.1754	16.1144
PLEKHO1	3.07274	4.05991	4.9276	2.80503	6.04209	4.97308	2.95004	3.83997	5.13918	7.83809	4.10773	3.00853	11.0471
GCLM	21.2336	23.6117	7.7663	8.33031	12.8504	7.43435	11.4884	15.3089	13.0145	25.291	20.2093	16.0325	7.26325
UBR2	28.7423	19.2879	18.4228	26.4891	15.185	17.2382	17.4629	25.9572	21.7099	24.8749	23.793	22.263	23.0988
EHD2	5.99386	9.13257	9.6449	3.01364	6.09269	13.3386	4.03373	12.2902	15.9265	25.1867	7.42798	6.0353	35.2989
DEPDC1	13.2131	17.482	6.47151	4.38616	8.61411	2.40349	4.43129	14.8711	7.95804	21.0238	15.5491	5.01838	8.65482
CCDC28A	32.6491	36.8651	15.5859	50.7081	21.8463	22.9928	25.5713	25.2028	23.5541	15.5776	19.808	13.5901	16.5321
PHF20	39.8439	29.0601	14.0082	16.3921	19.2859	5.96126	8.43362	21.9379	10.9521	22.3831	21.8141	21.4578	6.55675
HSD17B6	1.94682	3.08702	1.27367	0.928221	1.49278	1.76039	0.96459	1.6972	1.89937	2.03092	1.24852	1.07693	0.472516
NR1H3	6.00456	4.72912	5.67882	10.366	5.92163	7.18436	7.18228	5.24578	4.59391	6.11496	4.34282	4.67964	18.1951
TYMP	7.19275	13.3075	14.4701	8.8677	28.0751	14.5676	11.4186	9.85596	9.83348	103.724	14.2764	12.3043	96.2393
NCAPH2	7.66113	13.1916	12.2052	8.6795	25.2249	7.78316	6.89039	9.23911	8.38966	19.6526	15.4104	9.70312	21.3765
TOMM34	144.08	135.835	37.2392	28.0877	155.968	13.5146	17.3704	114.575	45.7722	98.0682	142.679	96.0747	33.3759
SEC63	43.9497	42.1236	32.6852	45.2864	27.6467	18.3253	27.2948	52.4108	23.8382	37.1985	38.3343	42.7259	29.5379
KPNA6	13.1073	24.8623	15.4981	23.2653	21.031	16.1782	17.0673	23.5148	18.8987	34.8257	9.28654	16.0218	14.9341
VIM	47.1335	83.6135	62.56	46.6582	54.5752	128.913	51.2782	92.7121	96.8363	139.44	60.7962	59.3594	214.966
RTEL1-TNFRSF6B	17.7416	14.8525	6.04013	6.81901	85.7109	2.56634	6.02477	22.5507	4.82494	3.28039	12.5885	3.337	4.91396
FAS	8.03418	5.00539	5.56821	11.7386	5.80766	6.52481	10.3606	6.81532	3.28252	4.36661	6.26822	1.77689	5.01055
RNASET2	31.4295	25.7496	27.8778	34.3569	37.7333	14.2675	20.4761	27.9517	19.2832	13.7762	20.5636	20.8006	41.7304
CD44	13.8312	18.7114	28.3312	68.3215	26.6478	12.616	36.1985	27.8561	17.5396	35.1877	21.5786	26.6258	11.3085
KCNG1	6.13404	0.0751172	0.0521984	0	0.357224	1.22831	0.10673	0.0967128	0.585266	0.187114	0.136106	0.173254	0.0158612
SLAMF7	9.759	9.72953	30.5554	20.1595	13.8605	20.1538	17.2185	13.1333	23.5734	25.208	14.1641	9.39209	17.9677
BTN3A1	6.08	7.1158	7.78862	14.3534	4.76171	5.24863	8.06589	7.49607	4.82601	8.44075	7.68207	2.70635	8.92519
MIPEP	17.4526	47.9707	25.8475	11.577	24.3029	10.0154	23.8586	36.2416	19.6996	21.2529	39.4281	20.7288	5.85901
PRKCH	2.18672	4.59717	2.98144	7.36983	2.63571	3.11918	3.27216	2.81584	2.25288	4.04998	3.4563	2.99202	2.16773
INSRR	0	0	0.0727491	0	0	0	0	0.0185482	0	0.0458854	0.0180269	0.0201799	0.0492177
IFNGR1	81.9406	92.3605	51.2802	81.8808	52.6416	49.9214	121.657	98.2646	85.4539	113.617	84.6328	85.7043	55.4513
B4GALT7	4.9542	7.15987	6.89916	6.08328	8.27963	5.00851	5.20448	6.80444	4.61997	6.55029	7.06681	6.71698	4.99534
SH2D2A	3.19709	3.6098	5.47699	3.32297	9.24698	1.76143	3.04036	6.33976	2.50984	8.30086	5.08948	7.09945	10.3968
VRK2	11.3503	31.7455	17.6384	21.409	18.13	7.39502	18.4117	29.4237	15.3229	29.616	21.2904	28.277	29.5747
TNFRSF1B	36.5724	43.0631	22.6416	25.5993	55.684	16.5372	19.1764	22.6091	29.4081	58.1894	44.0044	16.2466	53.1842
VEZT	10.3519	16.1143	9.48304	18.2683	8.76846	5.9907	11.1838	11.9057	14.6405	17.2211	16.9432	7.08611	8.25462
POU2F2	1.09885	1.19067	2.92227	1.5014	1.2788	0.887532	0.677464	2.30417	1.88709	4.29036	0.738008	0.645378	4.18312
BRD9	4.93486	15.4058	10.2577	8.36762	9.45887	4.24236	5.60417	7.94065	6.74576	10.8193	13.395	5.99223	12.9576
SNX1	6.28407	14.0404	10.4666	12.3251	15.8855	11.228	15.7774	9.69432	17.5234	14.3598	14.5466	8.52787	7.12581
TBPL1	12.4334	12.5025	11.643	15.9606	11.4347	6.15111	6.93217	14.2802	8.52739	11.3932	11.4468	15.4629	10.3515
ARNTL2	1.51334	12.3071	1.7961	2.39629	1.43151	0.711743	5.14902	2.60263	6.06983	4.15477	2.32914	6.43121	8.96379
SLC39A9	32.2514	9.62601	5.29963	28.8594	2.49337	2.33379	24.4516	5.05626	22.5278	14.789	32.7689	6.91415	2.17359
ANK1	0.0758826	0.143122	0.241696	0.230971	0.187207	0.0468868	0.185704	0.308834	0.153474	1.43094	0.22601	0.0630365	12.8299
IBSP	0	0	0	0	0.0601734	0	0	0	0	0	0	0	3.0015
TFB1M	11.5659	9.69977	6.85121	6.04371	8.62006	3.5126	4.29951	14.2439	6.83239	6.81028	9.09015	9.35369	10.9502
RABEP1	9.58667	15.6232	12.1664	21.8372	13.3156	11.6087	12.5797	16.6887	12.2887	25.1269	10.1391	11.6316	10.3254
HMGB3	50.0954	61.6464	51.7592	16.0562	87.5223	24.0241	16.4936	87.3268	25.5678	29.6964	47.113	18.1526	24.4438
NUP160	27.361	25.7938	14.7046	15.7177	18.0273	5.71399	9.0929	25.2685	12.9172	20.096	30.3489	18.6313	10.2669
BAK1	41.9912	43.1685	28.3351	28.865	41.25	55.0046	35.5327	56.4269	44.2395	83.1334	49.0072	34.2856	43.4973
IKZF2	0.804354	1.27735	1.2949	3.17439	0.476774	1.22679	1.56882	1.33898	0.283598	0.810468	0.261376	0.720646	1.97839
GRN	106.075	94.1624	106.621	101.352	88.7934	183.851	138.079	99.9304	101.732	124.328	70.8905	75.6485	136.684
FAM13B	10.7224	13.8494	8.17688	13.4235	5.75107	4.73616	8.86947	11.8678	8.53677	13.6625	11.4282	8.29399	5.19739
CENPQ	15.3998	11.5324	6.59422	9.51815	8.89264	2.34975	4.22311	13.3628	5.61278	11.3546	15.917	11.9937	15.9939
SARS	75.6324	71.2319	40.7505	64.1212	94.7359	48.2266	59.6872	74.1229	63.1576	68.2811	98.3509	46.5515	70.8858
RANBP3	13.9366	18.8701	10.4008	10.6351	17.1997	8.66639	11.0255	9.53749	6.89688	10.0881	12.6493	13.6755	9.96232
EIPR1	7.39706	7.77654	6.47433	2.63797	6.5278	3.20873	5.73193	7.01016	5.69871	8.30079	6.6636	8.88936	5.59635
PNPLA6	12.8028	17.2122	11.926	8.9236	12.2522	13.4934	15.7181	10.2245	8.32117	11.905	9.1076	10.1291	11.0142
IFT88	7.39991	18.0645	8.19465	7.04544	8.86882	4.54129	5.18439	8.03239	10.2919	8.58583	9.27775	6.78412	4.51635
ALG1	14.2982	25.3064	15.9999	10.7004	17.6958	10.2129	8.71461	19.6315	14.3344	13.2576	23.5483	16.6946	7.2479
ABCF2	23.1906	45.9661	14.9021	13.8528	27.7395	10.1835	10.9404	22.4024	17.2759	33.6582	20.2209	27.4555	21.4965
CHPF2	15.3663	44.8164	17.5933	22.3042	24.6302	16.6611	15.8175	11.8125	25.2908	27.8932	15.5281	18.2449	21.3665
LRRC7	0.0633924	0.159631	0.0420773	0.0977531	0.0486234	0.114618	0.0299019	0.107872	0.10975	0.0894345	0.130961	0.0487879	0.0303122
FUT8	13.3804	13.3235	23.2742	33.0045	10.4912	9.31722	24.6569	18.7281	14.0526	21.4868	20.8644	10.4177	27.8776
UBA6	16.7221	24.3051	13.0908	15.7623	13.0318	5.85125	9.78765	10.8596	10.5913	21.3763	20.8841	11.7705	19.216
GAB2	12.6443	13.9546	12.7918	19.1639	8.03593	8.02851	13.4197	12.573	12.9077	13.7341	10.7952	6.78718	4.04932
ATP6V0A1	19.4227	16.1678	14.3526	11.7547	10.3611	12.586	7.7599	12.1646	14.069	13.3887	16.8336	9.12635	6.25344
PIAS1	9.11502	19.9702	8.56374	23.5386	11.1424	10.7197	14.9402	11.8049	15.0944	19.1358	18.4895	11.0663	10.3283
SLC4A7	8.89068	15.5227	7.51824	7.28689	7.12925	6.18717	5.37743	5.39622	5.53291	11.8911	24.7587	15.0477	8.3734
APBA2	0.134357	0.382321	0.457226	0.263876	0.577559	0.377405	0.236888	0.530459	0.451253	0.878295	0.204568	0.286045	0.78274
EFCAB1	0.0236053	0	0.0605233	0.050556	0	0.0178765	0.0077837	0.0331313	0.0730964	0.0192997	0	0	0.0295031
TMSB10	2896.91	2959.96	2849.26	2067.07	5628.12	2473.77	2752.9	3709.48	2970.19	4071.87	2522.67	4517.15	8861.56
ASTE1	5.82648	16.9625	4.91606	10.1786	3.8743	6.89735	5.78118	11.042	5.69878	6.05318	8.63348	6.19884	3.72316
RNF19A	29.1788	28.1021	25.3566	31.7117	25.4636	19.7962	26.3009	27.4565	22.2449	50.9725	25.3091	16.6078	18.6223
PEX3	20.6937	17.8054	7.02667	10.6483	12.7176	3.21663	8.0526	19.4189	8.59168	12.6575	13.3463	16.5096	14.5854
GABARAPL2	36.788	52.185	28.1703	48.1338	30.2477	34.5715	31.6685	34.3183	37.3975	40.9852	54.2978	32.5288	27.6388
MYOC	0	0	0	0	0	0.0797184	0	0	0	0	0	0	0
FAM136A	47.5617	87.9338	32.6401	47.5103	46.8432	25.9527	25.2569	49.6658	43.1035	51.7772	44.8599	46.6802	48.4634
VCL	31.4634	35.3534	50.6313	21.8538	22.0877	27.8699	32.5646	41.1507	41.0468	76.0442	52.8606	26.3504	19.7352
DEPDC1B	8.31919	15.4209	8.0518	3.68481	14.4854	1.57097	3.85244	16.8961	6.03503	20.6034	17.4565	10.6095	9.97339
DAPK2	3.25081	10.854	4.72764	10.5788	6.63791	6.75208	9.69637	3.31655	6.16583	3.05124	7.59775	2.29812	1.10892
NSMAF	20.9577	13.9891	13.3423	14.1323	15.7038	6.05532	11.3868	15.8073	9.41651	15.0289	19.7087	25.4072	10.3109
ADSS	52.226	63.3131	46.7003	57.4394	32.6622	20.1097	50.6963	55.1802	35.2704	69.908	76.1568	77.5039	37.2283
STAP1	0.695024	0.916112	3.02133	2.69418	1.44354	2.21504	1.81791	4.45092	1.67771	3.40492	0.616205	0.961755	1.67829
TIMP2	29.1771	30.3789	30.9071	17.334	20.3708	13.0479	28.9481	34.0206	62.6361	86.7875	8.64482	15.6092	18.6908
RFC1	27.3979	30.7	19.7021	26.3284	17.8978	9.76302	13.7655	20.8193	17.0918	24.276	27.5012	16.3221	11.6321
TBC1D23	24.9087	35.5986	17.5307	28.149	16.1146	12.3301	20.7661	25.707	23.016	29.0817	28.8041	17.3162	13.802
CUL3	18.6587	29.2178	11.5219	17.4239	12.5517	8.82087	12.5287	16.5988	12.5672	20.0074	18.8676	18.2219	9.1059
MYOM2	0.0880025	0.22032	0.223218	0.224971	0.276924	0.125815	0.0999793	0.17271	0.0612023	0.0619644	0.0698221	0.0676346	0.0595814
OTC	0.623339	3.38392	0.21262	0.753952	1.05787	6.2983	31.3003	1.31123	3.96419	5.05878	1.59546	0.323791	22.0991
AC118549.1	8.18844	12.7036	4.2906	9.71018	6.32416	2.60458	4.58456	8.92779	5.71284	12.23	10.2621	4.39902	2.64407
SLC18A1	0.0234333	0.236891	0.482153	8.20264	0.0484151	1.16638	0.239709	0.205348	0.441866	1.06785	0.454715	0.709537	0.0878619
USP2	2.06446	1.42317	1.98144	0	0.614575	10.7922	0.0904865	2.17395	8.32959	3.52929	5.77309	1.11626	0.124566
CASR	0.00759292	0.0202615	0.00788706	0	0.0078835	0.192824	0.0413237	0.0306796	0.129766	0.0140387	0.0381105	0.0142086	0
TUBG2	9.2303	5.73339	5.62406	11.373	13.9918	3.85206	1.54453	8.90598	4.9781	9.09458	4.62917	8.6327	6.94208
RPL26L1	36.6541	40.922	22.1699	14.4824	40.902	11.6645	16.1796	45.3309	14.0691	31.4522	42.598	31.0849	50.4853
FLT4	0.564813	1.24708	0.878555	0.276362	0.535498	0.999678	0.074397	1.24212	0.688058	1.24417	0.806709	0.82591	3.28832
NSUN2	17.6322	66.9928	36.0394	27.3882	27.9871	17.9334	30.1648	33.0837	29.1633	54.215	80.0622	38.8051	53.1302
FBXO42	6.67712	7.07677	4.00744	6.92745	7.26509	4.9744	5.07147	4.76984	5.04604	8.35334	7.41468	5.03718	5.07543
MFAP3	4.65422	5.49062	1.10559	2.4215	2.11674	0.455768	4.31956	4.68153	3.58347	6.68015	5.10225	0.784485	1.97692
MRI1	11.1078	21.4097	15.2907	14.251	14.5187	11.4788	14.7129	9.32377	8.87809	25.2631	13.3316	6.91481	11.5504
METTL1	21.3538	27.7427	11.3409	11.2426	28.1243	4.31009	9.51949	15.1235	8.67274	12.0538	14.1604	20.4191	9.79056
HOXC8	0.0742973	0	0	0	0	0.361204	0.136833	0	0	1.94166	0.0421109	2.0454	12.4726
AGA	12.2852	27.1402	11.0077	16.165	8.30297	15.9909	16.6002	9.20391	15.7905	13.6625	17.3918	7.56577	12.8656
PI4K2B	63.9275	57.4456	34.3474	48.514	30.028	16.0083	32.437	31.5866	37.7409	48.2346	66.4065	31.4823	17.0904
BOD1L1	12.2275	17.9233	14.9135	19.8878	9.29253	9.83222	7.9718	8.11653	10.789	15.2533	11.7667	7.99325	8.3789
MAT2B	41.0099	43.1068	27.1352	50.3106	25.7734	26.3958	36.1515	40.5324	28.7692	50.8685	44.8596	30.3244	30.0022
TLL1	0.115315	0.13622	0.308014	0.180551	0.110942	0.885049	0.100534	0.214893	0.604349	0.315888	0.0828338	0.251496	0.319786
EDC4	20.3372	30.053	16.9509	16.4068	22.6752	17.5272	11.2751	17.6109	16.072	23.8415	24.7282	19.8212	16.4409
TRIO	4.85386	17.5365	14.488	9.82439	6.88374	6.08637	6.8444	12.4912	8.46894	11.8731	25.0839	8.91554	6.35946
VCAN	2.74134	6.40337	3.63468	1.04291	5.03558	2.44986	1.30714	4.03043	4.03451	10.8844	3.76466	2.99772	8.006
CLEC16A	6.01251	8.90019	5.44636	5.10003	5.09686	4.97792	4.55746	5.99912	5.37929	7.08706	9.14411	7.30138	3.14488
MSR1	3.74859	4.21248	1.77993	1.25823	2.85281	2.2316	5.21105	2.83228	2.65198	5.75542	2.85612	3.31335	26.3494
CDH1	156.869	216.208	119.643	133.779	78.9641	125.903	90.7354	122.894	165.771	114.932	244.566	138.396	31.6173
MTREX	40.5597	38.8266	27.6196	33.0782	26.6317	15.2692	28.3145	40.8356	19.4135	40.6549	40.4688	35.8159	18.9433
DNAH5	0.0606779	0.0997641	0.321068	0.330844	0.135145	0.00735609	0.77842	0.289008	0.0713002	0.444347	0.44107	0.117747	0.0178871
ZFYVE16	5.52909	11.6292	7.88796	8.25217	3.45758	1.97866	6.64116	10.3397	4.34037	7.26441	11.2464	9.70575	2.02766
RIPOR1	4.6241	7.12945	5.2628	3.28127	9.38632	3.65953	4.24366	5.23945	5.23435	11.8307	6.81811	6.36537	8.56444
C6	0.0193333	0.0858331	0.0387092	0.0310543	0.0599186	0.470379	0.104681	0.154011	0.161965	0.104919	0.0317868	0.0179963	0.0362455
RAI14	3.49326	15.2052	7.2849	2.12678	3.41451	3.05048	4.35619	8.90389	5.90028	9.72262	5.21719	6.70917	2.63212
SOX30	0.33767	0.933936	0.855473	0.404525	0.672391	0.299578	0.471604	1.58755	0.421215	1.30545	1.69828	0.540314	0.13954
PNKP	10.9785	14.273	7.52271	8.69048	16.132	9.10805	10.523	7.94944	7.19893	16.2281	10.8477	7.93349	17.1008
BEST2	0.379817	1.06163	2.98005	3.58871	0.347324	10.9412	1.67881	0.78771	6.52346	2.15092	0.673337	0.953138	0.074331
PHLPP2	5.08994	9.03237	2.99409	4.37092	0.594752	1.96039	4.22773	4.13505	10.8202	9.17998	6.1915	5.7692	1.23316
SPDL1	9.86385	11.3718	6.36884	5.41447	9.41989	2.02884	3.55783	16.0549	6.4812	15.6567	11.4067	9.28611	13.1861
STAU2	15.5757	14.115	10.7158	11.7021	11.8814	6.53031	6.79319	12.3958	8.44771	10.5275	11.9167	12.2672	6.20116
SLC66A1	4.55161	7.58284	3.81429	7.30162	12.3172	8.7093	4.191	3.63586	6.62594	10.0573	7.57077	3.7495	8.57077
CTNS	6.05087	7.33366	5.59773	7.29197	9.76521	6.81469	3.97883	6.45666	6.39794	10.3958	5.09833	4.67017	7.99363
RTN4R	1.06796	1.24191	2.12952	0.814775	5.04276	0.845958	1.26442	1.52536	3.73968	3.08748	2.85971	1.47303	4.34547
PHF23	19.958	17.841	17.8433	17.8671	27.896	23.1627	17.4346	19.6525	17.1353	29.8576	20.0089	19.1448	29.2836
CDH10	0	0	0	0	0	0	0	0	0	0	0	0	0
INPP4A	1.36394	1.8487	2.03857	4.06868	4.98552	1.12807	4.08233	1.82785	1.414	6.86956	1.44299	2.02276	1.29206
RAB27B	1.10082	4.07295	4.36368	37.8858	1.47209	8.10998	17.8324	3.01844	9.76553	20.0555	1.62148	4.76393	15.8043
PSMA4	23.087	37.8978	14.2938	23.4081	44.9556	18.3965	23.3309	31.8214	27.2971	32.3471	47.9838	24.8247	51.9811
MYO16	0	0.0197744	0.032223	0	0	0.0189775	0	0.145	0.0191995	0.0318645	0.115876	0.0191545	0.107443
LSG1	37.4157	41.6785	19.8594	23.6087	33.5347	13.6368	18.6986	35.4378	17.7032	27.2645	36.4319	27.091	13.732
PARP3	14.6263	26.074	9.64537	36.9721	12.1798	15.5576	18.3387	7.32352	16.227	15.6621	9.99271	5.09032	13.0436
TNC	2.71529	9.18724	12.477	0.736508	2.67122	5.4955	1.28126	9.58868	11.3822	29.0108	5.8666	3.00062	6.8905
THAP3	2.65904	3.43832	1.72536	3.00009	3.32259	1.91831	2.46834	2.35726	2.33624	4.44958	2.53404	0.991638	2.93194
AIFM2	14.6564	17.7787	10.0867	3.96051	15.2989	12.2873	8.74255	8.71017	13.0953	16.5183	11.4859	5.83713	5.01228
C2orf83	0	0.196666	0	0	0	0	0	0	0	0	0.0274625	0	0
SPATA7	2.12869	2.86509	3.10535	5.2476	2.52387	2.12597	2.65122	5.48979	2.57404	3.74891	2.87023	2.63923	1.23859
MED17	4.50134	4.61439	3.32774	4.25782	3.57684	2.29317	3.22288	4.30793	2.86214	5.60055	5.72719	3.7368	3.00798
RETSAT	43.0509	43.7275	53.6578	41.3829	34.0557	123.257	51.5354	41.1113	88.0805	66.9645	33.8342	36.8067	36.9846
CAPG	57.2518	32.6811	46.415	65.5754	57.845	35.9365	74.8191	57.1643	70.2165	88.3231	33.337	47.8042	107.158
AP2S1	39.2678	61.4627	16.3575	13.3274	61.1088	21.3852	41.5518	38.1071	34.2058	55.858	37.0978	38.2864	67.354
USH2A	0.0132066	0.0522668	0.02679	0.0572144	0.0483118	0.0244724	0.0301602	0.0287077	0.0399538	0.037744	0.024751	0.0203351	0.0314865
ZPBP	0	0.0664098	0	0	0	0	0	0	0	0	0	0	0
TG	4.02345	2.13052	0.224577	0.138636	0.874573	0.0580733	0.153474	0.0280716	0.184345	1.13137	1.87113	0.851842	0.0431373
JADE2	8.26986	10.3614	5.57197	16.7385	1.82163	3.68915	8.98854	6.64079	5.01365	22.2568	6.1644	5.81504	1.70754
ZIC2	0.0547116	0.773954	0.623597	0	3.54525	0.165563	2.31296	2.60754	3.29066	14.9592	3.00294	3.0395	1.57913
LCP2	6.75961	7.84287	8.78013	6.93523	11.5156	6.59495	6.50665	4.30744	8.511	17.1992	9.67198	8.29225	16.2419
GUCA2B	4.28222	6.1466	4.5465	0	0.391768	73.5434	0	0.396801	40.2487	6.62933	0.168512	0.982789	0.283346
CUL7	19.9449	16.109	15.3548	24.531	15.8974	10.3922	9.91239	13.0807	12.446	12.3535	12.2437	12.8861	13.5371
CTNNA1	69.7745	96.2633	68.0557	71.0111	55.2263	73.8881	81.9025	103.8	74.9744	104.001	86.9981	59.0945	19.5797
CNTLN	0.826002	1.68248	0.67902	0.172044	0.331774	0.714206	0.580131	0.294377	0.55635	0.889165	1.01308	0.699566	0.662865
EPHA3	1.44298	1.41767	0.979023	0.416048	0.300558	0.330065	0.47682	1.43089	1.04836	0.712236	1.11788	0.445084	0.622554
HSPA5	241.205	396.621	245.301	180.485	278.146	227.679	220.324	396.726	259.13	465.845	377.333	336.539	443.675
DSG2	145.967	293.775	200.47	416.179	85.0258	121.557	275.075	193.371	310.992	173.172	184.927	191.789	83.3612
GEMIN8	8.33011	26.545	19.5005	16.3874	24.9227	6.46037	14.8479	14.8052	10.0835	24.2962	13.2595	5.56596	6.92297
OFD1	20.0327	38.3137	26.8955	52.8313	31.5367	14.7631	18.7673	28.8788	21.3775	40.0547	53.1589	13.0347	12.7835
GPM6B	0.793818	4.87936	1.60301	2.9857	1.19281	1.5057	1.06107	2.59121	1.76867	3.41424	1.72817	0.47208	0.386012
MAGEC2	0	0	0	0	0	0	0	0	0	0.0563518	0	0	0.0430708
PREX2	0.365772	0.943097	0.825347	0.534278	0.372751	0.432544	0.480181	0.960266	1.06957	2.07119	0.908862	0.662614	0.687896
YTHDC2	12.0957	14.9389	9.8463	6.01504	8.60449	5.4093	10.1284	12.8409	7.26912	10.9588	15.2718	5.47919	10.1016
CTPS2	13.2815	24.8013	21.2384	20.3085	21.7494	8.73309	10.0685	24.273	12.1982	27.4183	13.0792	11.2806	7.39025
ATP6V1H	19.935	14.8545	7.33127	10.0033	14.673	6.29646	9.24926	14.6364	9.18624	14.8386	17.6632	10.7623	9.90859
POLR2B	52.8472	63.5219	30.5344	39.5731	37.0681	16.5143	38.3036	35.3296	35.5846	58.7668	59.8204	30.9356	25.5456
FAM214A	4.44282	6.75464	8.0443	13.5841	2.74684	4.70263	6.92102	5.39374	9.99781	9.99264	6.21237	3.24585	4.03912
ARAP2	3.90604	8.0576	6.49861	13.6968	3.09217	4.6324	6.14982	3.83881	5.13212	8.90984	7.53475	2.75101	5.97678
TPR	29.4685	33.3677	34.9784	39.8912	25.336	15.2302	16.8456	26.414	20.5691	38.2397	31.2492	34.3255	16.8654
CP	0.368079	1.40621	1.04791	0.880243	0.389014	2.42108	1.0274	1.32203	1.77602	0.964028	6.39479	1.18611	1.02656
KIAA0556	6.38804	10.8517	6.08675	7.28172	6.44245	8.30881	5.48213	7.50293	6.89442	8.92926	10.9813	5.88167	4.00084
DTNBP1	15.2082	8.40232	9.1422	7.00997	14.8355	4.04081	6.68144	16.5282	8.71858	8.31132	12.385	18.7613	8.86739
XK	11.9995	41.9188	21.4642	32.1264	12.2322	19.3322	23.4967	30.7243	22.5137	54.0697	19.9848	13.8487	10.527
ANO2	0.0146478	0	0.0721821	0	0.0880623	0.111468	0.116587	0.15927	0.233866	0.437107	0.112927	0.0828301	0.130584
C12orf4	11.8394	14.3638	8.48029	10.7803	12.6947	6.33489	8.38849	10.9936	7.31905	11.9808	9.74739	9.71181	9.03193
SCML1	24.481	104.016	24.9722	20.1545	29.0773	5.3057	5.19097	33.027	12.1723	41.9401	34.9041	16.2484	11.0142
WWC3	9.19516	20.8755	18.4247	11.7001	8.76916	5.9662	5.86785	8.4772	7.41209	17.4974	6.44792	6.04399	5.08047
ARHGAP6	0.729372	8.50715	4.01806	0.268853	0.376202	0.963096	0.446615	1.07968	0.947735	13.6736	1.35068	0.412127	3.69549
MAP4	19.1876	30.8829	27.863	20.4775	22.2711	14.48	19.5666	20.6091	22.6882	30.2442	21.1153	23.2023	17.9697
GOPC	55.5066	46.143	26.1686	62.9844	18.4034	24.5792	32.9233	35.7237	27.4732	31.9273	37.6613	39.7884	20.3832
ROS1	0.0974584	0.323531	0.266936	0	0.0120482	0.122347	0	0.213734	0.20824	0.0784879	0.472846	0.005837	0
USP28	15.1384	16.1376	8.84672	13.8483	11.3777	8.3948	9.03538	18.4313	9.13266	17.5133	15.1821	8.55479	6.15187
HDAC9	0.270597	0.797856	0.813261	0.400679	0.240047	0.952796	1.17031	0.861874	2.5334	4.66061	0.415148	0.240518	0.62593
TSPAN17	7.30444	11.8203	13.1878	9.25736	15.7367	11.9351	14.1436	14.4234	10.2958	12.1656	12.7658	12.0635	9.92132
NOP16	26.8416	28.9531	18.6456	10.6185	31.5904	7.20904	13.1416	27.2525	8.50854	26.0723	36.7277	28.7765	35.0548
CC2D2A	1.22579	2.60762	3.18599	1.15008	0.801187	1.10987	0.736077	3.18532	1.11244	1.31638	1.02329	2.10976	0.332617
RRM2B	24.1014	13.9961	9.80372	17.0418	13.7513	9.11489	18.2754	19.9543	10.7739	18.9457	20.5603	10.791	10.3729
ZNF800	12.7132	30.2582	16.2689	16.8593	8.41209	7.4249	8.21245	11.3845	12.1653	23.5811	18.2161	15.8121	11.7261
TNFRSF17	2.42502	4.72828	16.366	13.4691	8.59274	24.6253	23.2327	9.95561	15.2657	17.0302	4.44128	4.10694	3.06857
SNX29	2.51646	3.28542	3.09611	2.28808	2.17545	2.03931	2.29694	2.72621	3.01306	5.57243	3.02255	2.32465	2.04494
LMO3	0.117517	0.663238	0.174965	0.0532541	0.0710274	0.285855	0.0381206	0.146585	0.451583	0.398634	0.189534	0.0792767	0.266645
MRPS10	69.8949	60.9496	46.1092	39.0532	54.0796	25.9259	42.4714	56.5198	48.3626	49.5274	54.3345	71.779	90.6433
GUCA1A	0	0	0	0	0	0	0	0	0	0	0	0	0
RSF1	7.78429	11.2236	7.72882	11.7521	5.94706	6.02402	6.11126	8.45065	6.28864	12.6033	9.26217	6.37412	6.10146
VPS13D	10.2277	10.0094	5.75519	8.63302	2.97459	7.07848	10.0292	7.66401	9.76437	12.1785	9.38179	4.5425	3.76026
CELF2	4.6724	3.56586	4.23327	4.11327	3.67851	5.63133	4.24603	9.59188	1.91102	2.70179	2.9189	3.3643	4.65057
FAM120A	96.3761	156.431	100.608	44.27	83.7192	89.9489	75.4614	42.8205	108.038	167.69	140.924	95.2409	70.7989
R3HDM1	16.4758	22.3012	14.263	10.9652	12.1239	6.95299	12.1427	20.3572	10.5453	21.4763	21.2688	20.4642	6.99738
COL9A2	3.96857	4.91191	8.92753	49.5615	9.62816	7.27876	8.13749	3.08663	8.30882	5.72022	3.78409	6.5064	0.999489
KITLG	9.48473	23.6028	7.82209	5.51546	6.62261	12.5823	12.7085	12.2397	21.2565	50.0128	13.6687	7.08369	9.9491
ERCC8	1.89819	4.92028	2.77489	2.96139	1.37953	1.43475	2.86065	4.58252	1.69032	3.65359	3.85817	4.41714	2.33275
ADAMTS6	0.264784	2.06397	0.902176	0.685253	1.18946	0.533993	0.311836	0.507726	0.685207	0.592699	0.714509	0.334098	0.941917
H6PD	12.9912	21.1501	5.63718	18.5975	15.1585	15.198	14.6107	7.2244	15.7751	18.67	8.23409	9.00138	5.9364
VAMP3	125.794	160.247	67.5143	143.953	104.224	67.9348	111.426	84.1244	109.747	148.154	136.117	73.9949	75.4668
PER3	3.47423	3.51072	0.899473	2.44652	0.628635	0.674196	1.09785	1.19389	3.98857	3.48368	3.30126	0.825022	3.01428
UTS2	6.58822	4.88454	1.36409	4.62292	2.14146	1.69735	8.86882	0.286142	1.55858	14.144	0.1255	0.819049	6.15166
TNFRSF9	0.375181	0.408286	0.817099	0.650644	0.395364	0.152137	0.477588	0.95489	0.389961	1.16466	1.19056	0.259715	1.58902
EPN3	5.69161	8.18591	6.29923	9.34207	13.794	6.62071	7.2109	6.29433	5.76206	10.2911	5.24393	7.48693	5.22401
LTBP1	14.7911	26.7755	10.4586	13.11	5.98954	7.76016	19.7887	11.1814	13.5248	17.3934	23.9746	8.52057	3.36922
RCN1	94.4758	209.342	92.5027	87.5042	67.3719	40.6662	78.0233	127.525	60.5898	80.0881	129.764	91.7864	76.1869
ELN	1.88631	2.95888	2.77774	0.374459	3.21359	5.23346	0.568481	2.98735	3.33951	5.33878	3.3912	2.1393	0.857075
RFC2	15.6431	42.0455	16.4406	11.479	51.489	8.51454	8.59419	22.9921	21.9322	21.6116	20.9163	24.072	27.6329
ARID1B	5.4415	4.21894	3.33147	3.1687	2.47088	1.27092	2.93674	4.33682	3.50561	3.95856	3.94997	4.32295	3.73451
CLPTM1L	9.31357	29.8428	21.038	13.6359	16.5993	11.0772	8.95375	12.364	12.9019	16.033	24.6461	14.3486	20.9379
NEDD4L	8.98221	9.66419	9.18649	23.2882	5.97837	13.8905	8.49712	6.78705	12.6629	7.04012	10.6599	9.34548	8.07346
FOXP3	1.7571	1.15321	4.91833	1.96365	2.18477	1.36009	1.50852	1.44643	1.61701	4.24944	1.20466	2.53411	1.20826
HEXB	78.3573	105.682	74.331	73.1126	78.3557	42.546	96.3408	68.0666	50.6963	67.7197	114.894	89.5239	71.239
PTCD2	2.17133	4.61835	2.68721	2.80371	3.37368	0.966691	2.08571	4.57826	1.75989	4.32465	3.17938	2.41206	0.739027
NEXMIF	0.0385971	0.029326	0.0239344	0.00826547	0.0156305	0.0600594	0.0417974	0.04063	0.0934119	0.0752623	0.0943735	0.0431154	0.0289449
JKAMP	13.7945	13.5183	14.4533	20.6269	15.8772	7.74407	16.1775	16.252	11.762	18.579	15.582	16.1369	7.78102
ARHGEF5	16.5156	50.2443	19.392	30.8386	17.0512	18.7365	21.4264	15.1806	23.0741	34.8601	25.5678	29.8422	12.057
NFE2L3	53.7995	161.755	50.4233	82.201	135.559	10.1675	57.5338	46.0793	26.1218	70.2659	66.6328	108.621	55.2797
MCUR1	24.9461	25.9058	12.7964	11.5795	12.0296	8.48593	10.9239	27.8509	24.6703	12.3907	10.8409	24.1836	10.6501
LIMA1	44.8363	36.8027	23.8783	33.385	35.5754	39.0552	56.8613	25.7515	46.3759	61.5978	33.6269	29.7224	37.6011
LETMD1	15.4422	23.6863	15.5971	29.9361	14.9023	15.1835	18.3914	16.2508	14.4639	23.8098	17.0591	13.8395	14.8524
SLC4A8	0.647311	2.04165	0.77473	1.57295	0.989783	0.202199	1.02146	0.975852	0.309824	0.453827	0.308517	0.719431	0.23167
LAMC3	0.399292	0.629791	1.40877	0.0130771	0.851037	1.63365	0.316089	1.11461	1.50654	4.7016	0.477927	0.398708	0.0341163
PTGER3	0.208764	0.493617	0.0539023	0.0203271	0.0677999	0.207685	0	0.183731	0.371261	0.664985	0.0553784	0.204776	0.105982
TNIP3	0.444027	0.37724	5.28447	0.504691	5.85499	0.443247	4.30106	1.09285	1.00367	4.62342	3.93463	2.71826	1.29873
MAPK9	14.926	16.0971	10.6924	11.5584	11.3452	8.38053	9.46533	17.2474	8.99957	16.7318	16.8755	12.262	10.7372
COL23A1	0.420272	0.417272	0.852797	0.231397	0.255143	1.84068	0.667437	0.299856	0.773478	2.78242	0.131101	0.535167	0.580507
BCAR1	8.62753	12.8465	9.1457	8.70475	12.0833	12.3484	8.02733	6.93484	12.6754	17.239	11.9724	9.64805	8.45068
FAM160A2	30.8643	31.6062	30.6718	37.368	21.7838	36.544	31.8408	25.1471	33.7175	32.0111	29.069	22.5098	19.0864
HERPUD1	21.269	32.186	48.9546	41.9958	27.5712	57.4137	31.4987	29.2001	52.873	53.4787	40.4137	26.6663	32.545
HOMER3	1.36737	4.00172	2.95506	1.88415	5.45565	2.56136	1.89339	2.13766	2.66416	5.39348	2.98333	1.37695	5.17447
RAD51	13.6906	7.11765	8.31523	4.09444	12.4991	3.19858	4.39586	8.38009	8.44604	11.2291	11.9909	9.78936	7.22693
POLQ	6.01489	13.1294	3.79506	2.33418	5.49983	1.34231	1.56455	8.59575	3.93404	11.6884	9.32644	10.4924	3.51569
PIK3CB	21.4168	28.3577	19.0553	20.4809	13.4301	10.7908	17.1834	25.3557	18.0378	30.8716	26.4235	13.5608	19.6018
CYBA	49.6742	92.5342	90.3705	52.4326	153.877	66.9844	48.7541	71.0471	123.672	128.07	69.2483	24.5885	136.088
THOC3	28.5153	35.5744	23.6348	19.3684	24.0317	5.67003	14.294	40.2942	12.5432	41.6506	31.9574	22.9157	30.1477
HEBP2	18.8072	14.3307	13.5255	21.551	15.5578	10.9585	16.1279	14.9381	11.4268	13.7348	13.5121	16.8415	19.071
PLEKHA5	8.60629	13.296	8.94729	13.1524	5.21441	4.04474	8.04013	7.11743	8.44121	9.00473	8.69874	8.12823	4.33204
PRSS8	124.301	224.691	111.651	56.1667	175.406	186.361	63.379	104.789	147.558	144.716	164.371	107.004	30.7339
SIKE1	16.3813	26.3764	7.36959	20.755	12.6018	8.7877	12.755	17.1585	12.4819	22.3024	17.977	9.46002	8.49035
RRP12	13.6785	12.4911	9.82153	5.33165	11.4332	2.43941	3.76662	8.11787	3.85273	12.9793	7.88759	15.9978	5.83128
FNIP2	12.1131	13.7307	12.3866	17.1772	8.54331	11.9879	16.1117	5.2988	16.6964	17.3325	13.5376	9.47085	9.60347
MSMO1	51.471	79.9961	89.6524	33.9572	30.62	30.8804	25.374	58.0435	99.1578	56.7412	135.283	82.1572	34.7432
TTC17	18.3772	27.6217	18.4097	35.8758	13.9344	11.3065	13.8284	19.1009	12.245	17.8532	20.9285	13.7977	9.44695
ALX4	0.047995	0.162342	0.033069	0	0	0.013839	0.0570271	0.100455	0.014892	0	0.106635	0.0148921	0
FSTL4	0.0771985	0.447307	0.0141095	0.0979417	0.1683	0.120553	0	0.0281166	0.0863433	0.112933	0.0335178	0.397169	0
FOXN3	17.1325	15.647	9.07365	19.9494	2.46944	12.6037	15.0191	9.04839	11.9937	10.6532	15.3263	15.3965	5.01511
METTL24	0.216008	0.120525	0.160133	0	0.0481913	0.207639	0	0.159059	0.189653	0.19325	0.0353611	0.0480765	0.0931604
AKR7A2	27.2667	35.8504	17.9113	43.9955	58.3302	47.0592	32.3806	35.4167	50.8507	38.4192	50.1285	28.185	21.9097
MRTO4	30.9787	58.2567	19.9109	20.764	59.0595	9.85631	21.232	39.3987	30.8696	46.2109	49.7008	39.8221	34.3613
NNAT	8.45651	7.43607	2.81131	5.19835	3.15156	1.12058	1.48121	3.58769	2.70146	3.50033	2.80832	2.97454	0.881601
USE1	6.30848	9.44097	5.96782	6.642	11.028	6.32342	8.45231	6.53058	5.79844	12.5249	6.14382	7.20627	8.17277
MCF2L2	0.031505	0.181642	0.0859615	0.0582138	0.0675316	0.0762975	0.0647312	0.0621808	0.0400886	0.134521	0.0544349	0.0299748	0.0535212
NRIP2	2.67718	4.7604	4.10383	4.08013	3.51748	1.94516	2.31026	2.08601	2.23175	3.71491	2.86654	2.80798	1.15047
LAMA3	4.4647	17.317	19.476	12.5463	3.99768	14.3323	16.4064	9.40753	29.9964	26.9566	7.54609	14.2136	10.7074
AP5M1	11.325	11.2366	8.96086	10.9179	7.09	9.4632	12.5787	9.81567	11.4844	10.1266	15.6757	12.4134	6.8231
ANAPC4	16.4722	16.8601	10.5297	17.4942	11.5221	7.53895	9.4699	11.908	9.72815	11.8598	17.2768	10.0122	11.035
TRAPPC3	14.2827	20.4396	13.2615	11.5154	19.2772	10.1997	13.438	20.411	13.8552	19.6952	13.3823	12.7464	16.9558
THRAP3	72.2557	93.2858	45.7517	71.1867	69.5669	41.0259	60.5223	84.6862	57.8317	107.241	85.1313	61.5556	51.4569
PHPT1	39.8001	60.4311	26.8324	73.7723	72.0184	52.8753	37.353	32.5409	34.7329	52.8439	41.7038	31.3168	49.0997
ENTPD2	15.9464	29.4783	8.67908	35.5264	22.7263	13.0668	29.5633	19.3476	15.1531	17.8968	25.8668	28.0498	21.8535
LY75	22.1689	63.3185	28.4876	31.4079	15.7449	11.9136	18.4301	25.9087	23.3009	38.117	33.5747	32.6438	2.04936
ARID4B	11.0494	10.7219	10.1992	13.818	7.63762	9.89774	7.98271	9.35358	7.83916	17.1468	14.1198	11.794	10.7588
OPN3	7.03143	16.8877	6.4322	11.1331	9.50467	16.0305	13.9502	5.44704	17.5871	8.95724	5.46011	12.5536	3.68418
SDCCAG8	4.57388	5.21909	2.844	7.84818	3.62031	3.10886	5.38947	4.32836	4.14455	4.10358	4.93162	3.77308	2.58082
PTPRN	0	0.041667	0.0977528	0.0234567	0.016566	0.0582174	0.00837122	0.0343059	0.102822	0.0879469	0.00618504	0.0207315	0.0511004
HHAT	2.09494	3.68352	1.44574	3.76294	1.24765	1.86397	2.07487	1.57951	1.34587	0.874771	1.07978	0.744747	0.127964
KIF1B	13.0235	10.3352	3.70699	9.82379	3.85272	9.28195	5.24348	7.97912	9.85061	15.7999	12.7269	3.8845	4.87305
FOXC1	1.27414	2.57702	9.58325	0.824088	0.805948	0.6622	0.663754	1.01265	3.69903	11.0016	1.24895	2.71153	12.1951
TBC1D22A	6.27048	8.65957	10.8399	13.0538	12.6033	13.5938	12.2864	9.16701	10.8295	12.2362	12.0238	7.98759	7.56284
SYNE2	11.2681	16.5503	9.86029	15.6062	7.5071	7.67006	6.93295	6.0183	10.0024	7.84218	13.4319	3.92109	4.08378
CHRDL2	0.172356	1.46782	2.06179	0	1.34099	3.38408	0	1.59523	1.43938	3.50203	0.417016	0.264709	0.498732
FAM168A	12.6894	15.7537	9.52468	12.768	9.19479	10.4401	11.1564	12.9566	10.2031	18.0534	13.5873	7.98524	6.88759
RELT	2.68018	3.70703	3.87355	1.12425	6.84087	1.45459	0.972799	4.27721	1.79672	6.29109	2.76727	3.14501	6.47525
GALC	13.1319	9.28347	6.06132	45.7932	8.97255	10.2777	27.1734	22.3885	15.8009	34.8165	13.916	11.1046	5.46539
NOP58	112.25	120.312	52.1108	50.6952	74.04	18.5149	31.0794	70.6395	33.8361	82.9327	76.6006	111.792	92.7498
SZRD1	30.6712	26.7491	11.3209	28.7843	34.0581	14.3051	13.7612	18.8427	19.7944	32.6287	31.7679	34.543	14.366
CUL1	37.0659	90.9336	30.1724	41.1864	58.6317	19.414	23.9975	46.9392	34.7865	52.1055	46.1621	60.7006	41.8118
FAM114A2	4.52327	7.10774	4.12507	7.29247	4.40938	3.48555	5.19477	5.44039	4.00511	6.57341	4.6056	2.27843	4.47701
CYFIP2	5.55425	10.9675	9.13396	5.93729	4.43401	5.91987	8.52114	6.27597	3.90354	4.67086	8.0283	5.06574	3.03358
TAB2	50.1981	26.1627	24.2781	31.9232	15.5711	13.1933	28.7391	43.1195	25.5588	40.4877	26.0687	26.5089	15.6243
GINM1	37.6901	31.4794	20.4865	31.4835	24.6172	27.525	22.068	38.5966	36.7659	27.0446	25.9928	28.8366	28.1474
EIF2AK2	24.408	43.0992	25.1447	25.3321	20.8262	12.1898	19.893	32.9882	20.651	123.859	28.1852	28.5393	27.6588
USP36	15.338	23.7432	12.3128	9.38976	7.68285	4.16373	5.94397	16.7124	6.54194	13.3292	12.8644	12.5023	7.69856
KMT2C	10.3059	16.3156	10.4297	16.9389	8.96417	8.0597	8.82047	10.6615	12.0077	20.9969	13.5131	12.0303	6.21527
MCOLN3	0.078557	1.03411	1.71621	0.0922033	0.168185	0.28133	0.249655	0.855879	1.79348	1.45599	0.112024	5.80484	0.17574
CCDC85A	0.13845	0.44358	0.411595	0.756974	0.181717	0.262815	2.27188	0.257875	0.165841	0.245404	0.341481	2.73038	0.114819
PUM2	39.6357	79.3003	35.5983	72.3263	26.7726	29.2154	29.4936	34.4031	26.1765	63.9484	46.919	40.2273	43.4105
MRPL43	13.1465	15.6328	10.0695	13.1263	18.8177	7.23486	8.41681	11.4257	11.9601	11.8887	16.0373	5.81164	11.3908
ITIH1	0	0	0.00967848	0	0	0	0.0131489	0	0	0	0	0.0187822	0
HPF1	26.9986	26.4851	16.7913	16.5228	17.6339	12.0489	16.6778	32.756	17.4862	26.3128	27.593	15.6311	19.8736
ZFR	26.274	39.6633	33.7219	28.0858	20.8931	18.927	22.2826	37.245	21.5071	38.8176	57.9623	29.9034	16.2428
ZNF280C	2.40283	7.22383	3.71418	1.97313	5.77386	0.771925	1.58857	5.91142	1.54109	3.51049	2.79219	1.51878	1.67581
NPFFR2	0.155357	0.216443	0.320898	0	0.12037	0	0	0.245305	0.0361525	0	0.258876	0.108463	0.0364068
PHF21B	0	0	0.0157638	0	0	0.027923	0	0.0158944	0.0139137	0	0	0	0
TRAF1	5.05318	9.74211	10.6067	8.17501	6.5596	3.25819	3.40654	4.43809	5.39661	5.79751	5.33773	4.43238	7.38998
RC3H2	12.8907	21.3389	11.3483	14.3042	9.67471	5.70345	9.47463	10.6696	7.87055	14.8056	18.9333	11.0682	7.11919
IL17RB	31.3114	20.9823	7.70964	15.0592	18.3907	16.7709	9.38289	7.58206	9.5247	27.7669	35.2605	21.978	6.68856
TRAF3IP2	7.90161	4.28053	5.24108	9.16671	4.0248	13.0579	9.34453	7.34758	8.15032	8.70696	7.56035	7.69254	6.69743
GYG2	5.65275	16.6527	8.12354	1.81276	4.99745	2.87763	1.01467	2.96247	3.75949	10.4583	4.36822	1.59535	1.56528
DCBLD2	3.68356	7.97312	4.30554	7.60715	2.69305	1.43411	3.25663	6.55407	3.1941	7.44362	5.33189	6.02264	3.97589
SERPINB3	0	0	0.590678	0.201166	1.27532	0	0.395166	1.23444	0	50.6432	0.178879	0.720568	0
SOAT1	15.5695	20.9265	9.55543	12.7551	8.10119	7.17453	9.23307	5.84777	7.28597	14.9548	17.908	15.4876	13.9962
PKP2	53.6539	75.9842	41.9876	23.4939	31.0015	42.3838	47.6351	45.7892	50.9496	82.2255	50.3979	71.0424	33.7382
MSH4	0.178737	0.234831	0	0.0715252	0.0328533	0.075196	0	0.0242099	0	0.0835871	0.0351183	0.0225822	5.41682
F7	2.55975	2.01011	0.439269	0.360839	1.52095	0.0662954	0	0	1.71645	0.0296083	0.823184	0.0674219	0
GDI2	204.576	208.911	178.205	253.027	190.179	128.555	200.788	345.905	165.696	209.509	220.258	164.681	137.674
PRDM1	7.26312	9.38818	20.3578	9.44541	14.118	12.7208	13.9104	9.45982	9.82801	22.0116	14.4177	12.6868	13.6212
ATG5	31.0871	24.4756	18.2899	25.7119	17.1542	16.695	20.19	30.1614	16.5465	20.7585	27.8461	24.9523	19.7053
TMCC3	10.0054	25.6694	8.17977	7.36725	3.95109	19.0259	11.0721	7.24714	13.2817	19.0011	10.4016	4.51091	7.13738
PITHD1	23.2722	46.0125	21.516	34.8516	42.2706	22.6018	28.1568	32.7237	34.596	41.8945	50.0266	27.6516	31.7175
MTA3	6.92274	8.65942	6.73395	7.59952	7.93204	6.02199	5.00939	8.86009	6.93845	9.62335	8.29222	7.68036	6.70878
USP13	2.62882	2.24774	1.57502	1.11198	3.04939	0.67336	0.599316	4.28412	3.09078	7.73924	3.16982	1.90189	3.37687
ATP11B	24.3593	51.9138	28.8436	54.8384	18.7346	16.4949	17.9245	37.7701	22.9554	24.4094	30.6774	20.8303	26.082
CDK14	0.427796	2.06651	1.66888	1.73229	1.00575	1.6527	0.709506	2.02764	1.57775	2.5758	0.957309	0.646403	1.34432
SEC61A1	92.6391	163.172	108.845	90.9211	123.812	93.7006	102.785	138.615	94.1135	160.724	133.272	121.649	96.9098
PPP1R12A	14.1782	19.3504	15.77	20.181	10.6799	8.99465	9.65848	13.9491	12.0168	24.5847	17.7817	11.8805	17.601
RASGRF1	0.11217	0.120847	0.251239	0.137928	0.350216	0.100428	0.0748613	0.266856	0.130235	0.513505	0.112811	0.159298	0.0471108
CAMK2B	0.276702	0.0900871	0	0.012025	0	0.0308363	0.0304546	0.0413729	0	0.103219	0	0.0104533	0.0210523
CROCC	3.88934	4.62139	2.62478	5.16295	6.55318	2.68328	2.70922	2.51797	3.01193	4.38813	4.02108	2.68867	3.61093
POLR3E	10.2936	15.0428	8.31373	7.40402	9.89161	3.46012	5.73047	9.74098	6.69947	12.5118	12.237	14.4575	4.08179
ATP2B4	7.54132	10.813	14.0861	23.8758	13.0437	1.98953	11.4766	15.802	4.07996	39.3438	17.1748	17.0185	18.6351
ZC3H11A	16.288	20.6573	1.34301	2.96608	1.39056	0.851476	1.22955	3.0684	1.09399	2.41491	6.3095	1.32604	0.851319
RIOK2	13.1846	12.6279	9.65971	6.23409	9.94805	5.76366	9.40353	13.1091	5.82833	10.9786	13.9753	11.1993	6.93155
YIPF1	22.6592	37.1833	21.2117	23.7311	24.5735	24.0136	23.5452	22.0688	22.8904	23.5328	21.2592	15.8798	19.1344
NDC1	51.7294	48.1008	23.5783	23.4604	44.2795	10.3547	25.4821	63.0621	29.9662	57.7062	64.0892	33.9501	14.8535
DGKG	0.272933	2.59626	0.379806	0.356899	1.76341	0.0752703	0.390641	0.371393	0.340684	2.00075	0.0463693	0.125719	0.188672
FLYWCH1	9.182	11.317	5.55752	7.62085	11.2322	3.58361	3.91266	6.63322	6.80253	7.74229	6.5105	7.61459	8.00753
UNKL	2.57987	4.21056	1.69792	4.55946	2.56232	1.2175	1.09612	1.37668	1.70022	3.10222	1.7742	1.58369	0.989909
TBXAS1	3.48442	16.3844	6.06273	14.6795	6.73882	3.04096	6.52893	4.2272	8.18685	12.6385	2.80908	5.37494	5.80803
PARP12	11.4355	19.5676	11.58	14.4954	26.4932	17.7729	13.2159	12.8763	21.0475	60.4003	12.2348	13.5101	47.6324
ALDH18A1	84.4142	137.356	105.506	74.5897	87.5979	86.4588	79.1644	81.6655	103.649	117.497	140.884	115.221	43.8673
TARBP1	29.5749	38.4263	17.2516	29.1938	16.5421	7.06801	13.4753	27.8832	11.8507	19.782	22.4124	21.5526	5.98851
GATB	5.12241	4.34778	2.24523	1.98618	3.88137	1.98869	2.28938	2.92903	2.73424	3.18395	3.80022	2.00694	1.83093
MXD1	30.5583	56.8173	55.2378	42.083	24.0926	52.4362	31.1327	46.6107	65.0471	11.4262	52.0735	29.3568	69.6549
CDK17	8.23533	15.5366	10.1307	14.3261	6.52292	4.78684	7.04123	10.2029	6.9978	15.6611	13.2692	6.4401	7.8897
DNAJC25	15.0755	21.5112	13.5316	11.5011	10.2617	13.8167	8.41979	13.257	11.4239	17.536	18.1507	11.041	13.0611
SLC2A3	4.38221	4.01979	9.91958	4.5638	4.94527	2.94019	2.14596	13.9354	4.01039	11.35	13.2764	17.252	12.0149
PSD	0.330588	0.307351	0.315337	0.473379	0.58568	0.677754	0.675699	0.308269	0.362803	1.14585	0.451104	0.341517	0.877056
CTDP1	3.42404	6.01614	3.88547	7.60003	4.14976	5.38895	4.39047	3.7151	3.86062	5.26227	3.16324	4.34455	4.10168
YBX3	27.5961	27.2048	16.8598	42.7964	27.4961	12.7289	20.2339	37.2173	19.8898	33.2486	28.3	43.7583	26.8525
STYK1	9.04098	8.43743	8.1179	25.4307	7.97831	13.3021	10.7751	4.62646	16.3974	20.5394	6.62954	11.135	6.20605
WNK1	13.6724	18.5529	13.0804	15.1584	16.0392	4.89827	11.0824	12.4396	10.8579	20.8934	15.0174	11.2085	5.97902
RPS17P5	0	0	0	0	0	0	0	0	0	0	0	0	0
CCAR1	54.8408	50.1675	37.1232	32.149	38.208	21.1902	23.4034	43.7753	34.726	49.7049	50.4366	34.1067	36.4827
OGFR	35.3586	35.5345	22.5204	22.0615	64.7879	15.1531	10.8671	20.8802	13.0723	39.5796	29.9674	15.7325	32.2758
CREB3L3	1.23816	0.482553	0.426439	0.0722499	0.550644	0.532977	0.153778	0.200323	1.09	2.62361	1.46772	0.207907	1.15042
PIGV	6.60507	11.1497	7.60047	12.4024	5.85358	12.9162	11.4575	6.01394	10.3936	8.87177	4.16146	9.04172	5.10747
PTPRU	0.508045	0.934562	0.700893	0.24303	0.598416	0.313245	0.305447	0.553202	5.16727	16.6757	0.36856	0.725612	0.233644
SNRNP40	10.6967	28.482	8.257	11.6256	19.8078	6.33871	8.73264	15.3061	13.2334	22.105	12.7027	14.2667	12.0675
RIMBP2	0.0982652	0.211352	0.210832	1.0615	0.0392135	0.394176	0.0153678	0.0388443	0.891922	4.13728	0.0628319	1.23977	0.105811
COL11A1	0.886124	0.824355	0.302854	0.601866	0.311686	0.0184497	0.334606	1.03241	1.31584	1.41392	1.0686	1.44097	6.49833
QSER1	9.53595	16.1839	10.0209	10.0664	8.54456	4.74106	6.53154	13.3752	7.52885	16.5913	13.1905	7.48529	3.83959
MPC1	55.5283	52.173	52.3818	15.4513	19.7649	63.2042	29.7333	51.5015	63.1328	41.3687	48.5796	55.7884	54.8466
ACAA1	10.661	28.5836	11.0064	10.3632	13.8537	18.8539	9.86309	7.82847	17.9229	13.0833	12.7322	11.8114	19.6509
BCAT1	0.649815	1.52265	0.983492	0.317164	0.899004	1.11014	0.471115	1.5188	1.5705	1.77029	1.82835	0.777608	4.12389
HDAC7	5.81156	12.1317	10.4117	12.9812	11.656	6.05543	5.82117	9.50487	9.62614	15.7902	8.35765	8.32226	12.0589
LZTS1	0.381015	0.951245	0.390912	0.0687782	0.447627	0.26419	0.0579614	0.509111	0.557615	1.17022	0.506054	0.616332	2.28393
PRDM6	0.0446696	0.356959	0.181459	0.0849316	0.0717827	0.303158	0.103016	0.122675	0.359282	0.431076	0.0797275	0.0600628	0.146715
NCKAP1	21.0705	31.0106	19.1736	25.9918	12.5157	9.78019	18.499	27.1528	18.0798	27.9736	26.3782	20.2571	12.0766
MRPS35	162.184	183.004	99.4164	62.4808	116.401	66.5541	72.237	144.011	112.425	161.86	177.246	222.783	104.592
GUCY1B1	2.48212	4.90166	3.80224	1.06386	2.02269	2.41767	0.763235	5.63664	4.83126	4.53035	4.60086	3.93856	5.35947
SFSWAP	11.2586	19.2648	10.6008	10.866	10.8447	7.82461	6.12548	11.2819	8.97777	11.6751	10.5281	7.62785	10.364
MON2	6.73339	7.87254	5.3677	12.3339	3.3124	6.46213	6.82168	7.01304	6.22434	11.4081	8.07645	5.91517	2.35365
CDH3	17.6519	22.7272	14.3543	20.0886	17.0034	0.181988	26.1252	21.6624	9.48888	38.8922	21.5059	24.7352	10.8977
GPBP1	28.6262	35.5434	20.1433	30.0742	22.0878	15.568	19.3192	27.305	15.3493	36.0296	34.4301	23.24	23.3052
DGAT2	5.21337	8.46107	5.23187	2.70785	5.90277	0.474305	0.566277	3.73071	1.597	3.12125	3.75079	2.91171	3.23762
ZNF112	4.0208	7.21472	2.23874	5.2265	1.99294	3.16864	4.53684	0.500776	2.41169	5.17336	4.06799	3.5634	1.95583
CS	76.553	85.013	61.6689	48.3493	74.4783	63.3966	59.044	96.032	64.11	122.446	92.3853	57.4719	46.1022
LTK	0.783412	1.22023	2.10498	3.68347	1.3963	5.22181	0.925165	0.48484	5.02064	2.63478	0.66281	2.56095	0.123008
MRPS24	10.4581	25.6247	14.7085	13.007	40.437	15.5627	12.9866	17.9469	13.7096	18.4738	13.0126	17.9516	16.227
ELMO2	22.4316	20.6417	11.5206	10.9723	14.8974	5.57295	5.51095	11.7045	8.20009	12.1063	14.2883	12.7681	7.80366
WAPL	28.3323	32.3886	20.8563	15.7146	18.0683	11.3459	17.6105	17.1361	22.1994	36.7214	23.2794	18.1508	13.4243
VMP1	69.2628	132.596	108.31	124.627	166.575	81.0124	22.6898	122.309	36.9779	48.2285	166.756	45.9179	47.7735
APPBP2	9.23715	13.8194	8.13016	14.522	6.37068	7.10282	9.12018	13.4668	7.3749	10.6837	10.7415	9.42583	5.06863
POLD1	10.2768	16.2668	4.60269	4.25935	19.513	3.4809	4.60246	12.1217	5.55676	18.3098	9.45531	11.0099	16.1527
EIF4B	78.6294	157.265	85.8299	93.1044	54.4172	33.7037	94.2701	76.512	94.6404	149.962	94.7329	207.32	37.4812
BICRA	4.75936	6.63511	3.84679	3.85745	7.02682	6.96961	4.2096	3.27482	3.67898	5.98858	4.20861	4.62819	8.16697
RPL18	227.289	293.679	123.024	260.984	374.324	155.035	267.142	220.681	139.634	240.096	198.924	252.27	422.747
CA11	4.47559	2.44617	1.18978	1.36788	4.2176	1.19084	1.08452	1.02726	1.70361	2.21633	2.26512	4.49417	2.21972
ISOC2	12.2005	13.1007	8.58638	6.69139	21.9076	8.75859	13.8089	12.5552	8.62542	12.3955	10.8718	10.4062	22.0199
U2AF2	84.1932	89.484	41.0755	48.3546	101.231	40.3345	52.6351	70.3881	47.8759	97.3136	80.4821	67.9167	90.8279
EPN1	15.2121	22.049	10.0597	11.2422	28.0805	16.7069	14.7746	9.60695	11.2751	17.3451	14.1356	10.4394	20.1036
AHRR	0.442357	0.461198	0.249486	0.182335	0.243775	0.332197	0.308295	0.291456	0.445088	0.753453	0	0.105322	1.56815
GSC2	0	0	0	0	0	0	0	0	0	0	0	0	0
ZNF275	6.97212	19.858	14.0986	10.8622	6.04659	2.33585	6.57558	11.0377	7.24506	11.6059	7.82544	4.38694	2.90845
MTMR1	9.28934	20.4828	16.2325	10.8943	12.8733	5.03383	8.22698	16.6359	6.8425	10.7669	8.9971	6.72641	7.35952
GPC1	1.68456	8.43973	4.19569	1.21821	3.16214	3.41911	2.66821	2.30139	5.34249	7.78193	2.01939	3.36466	2.10895
ADCK1	5.1031	5.48913	4.76231	2.04129	8.63847	3.76401	2.97686	8.74645	4.11961	4.70643	4.56202	5.27012	2.56501
HAGH	5.42034	8.64118	4.97604	5.5921	9.17187	7.00085	4.58404	5.31493	4.79991	6.17012	9.36937	4.73438	4.90967
RNF4	5.51162	5.73798	4.91617	4.22227	27.6857	2.68353	4.80539	4.20141	16.644	6.03986	23.302	3.39871	15.0768
CASP8	11.4513	29.3438	16.6589	19.1472	17.3943	7.67791	13.5484	14.8883	15.8653	29.4749	13.8355	8.73664	13.8762
LIMCH1	0.526357	4.3047	2.67558	11.1176	0.573612	1.39461	7.5907	0.922225	2.08637	3.62522	0.8111	2.40274	0.695921
INTS13	33.3418	39.6117	22.0981	21.6001	19.8747	8.95907	21.3438	38.8701	16.7841	26.0141	38.9372	24.3882	25.6072
TM7SF3	18.1476	35.3705	17.3619	25.3674	16.945	15.9169	15.1208	21.8837	23.4089	29.8907	24.0158	15.6345	21.5118
DLX3	0.835389	0.192625	0.034877	0	0.0348625	0	0	0	0	0	0.468607	0.82731	0
SPA17	5.44098	7.37446	3.50353	3.89489	4.24958	4.03865	4.36832	6.84669	6.22083	6.93269	4.37239	3.00413	4.42938
TSPAN32	0.204172	0.181557	1.07001	0.226128	0.366719	0.326339	0.257549	0.321364	0.249317	0.233358	0.229484	0.406436	0.915578
CCN5	0.0183943	0.0656307	0.0475271	0	0	1.20728	0.033116	0.0377576	0.0512807	0.0224455	0	0.152115	0.0344843
DMRT3	0	0	0	0	0	0	0	0	0	0	0.0133973	0	0.157948
ST3GAL6	0.567191	0.943761	0.632223	0.509646	0.55401	0.773049	0.427459	0.839056	1.08375	2.56639	0.805774	1.13546	1.67233
ATP2C2	19.4494	47.4549	21.798	19.8091	25.4974	19.7923	14.0276	12.4248	25.1141	17.7838	39.7326	14.9821	21.7493
NGFR	0.198243	0.140183	0.205574	0.0117288	0.854626	0.588297	0.0290505	0.43006	0.70744	0.24394	0.783699	0.193912	0.103389
CDON	1.37786	1.31551	0.522558	1.13569	0.76202	0.373527	0.346894	1.81923	0.320207	1.52331	1.27281	0.77219	0.331203
TAF2	30.1288	21.4425	13.1258	16.2755	16.3329	6.53366	10.595	27.444	12.4737	24.1911	36.6099	34.4341	13.0571
HIPK2	8.04535	29.1052	10.054	17.1054	6.71669	0.827692	11.2241	5.84987	15.6444	20.3591	10.4538	1.03379	0.614709
TNPO3	37.2663	65.6435	25.8944	45.7888	45.8531	21.1178	25.6764	38.0722	36.9228	55.0432	43.8425	42.7748	33.9339
BORCS8-MEF2B	2.68916	5.81596	5.03689	0.234836	2.13494	2.59121	0.915623	0.537942	0.0394063	5.57934	2.35433	2.67002	4.24751
RFXANK	16.1944	17.9169	13.9896	12.7987	23.5028	10.4342	17.6615	14.4485	10.4843	24.2076	12.8285	14.5184	12.9091
LPAR2	7.05271	11.0513	13.5704	10.0252	14.3023	8.44347	10.5811	6.52415	7.30779	13.8427	12.5691	7.45089	11.4146
CTSA	172.655	138.973	42.1679	41.3649	143.49	104.055	48.7805	55.4438	79.8455	68.1025	143.207	37.2886	60.767
SUGP2	20.8512	28.7903	25.2299	20.2107	22.023	16.3303	14.7231	23.0908	17.042	31.9081	23.3907	14.29	16.0667
SLC12A2	135.132	233.006	219.027	141.035	100.82	24.6935	152.89	153.491	64.8533	185.782	172.613	118.237	7.66567
SNX24	2.61142	4.13277	3.47576	4.68946	3.09341	5.03502	7.91088	7.37619	4.40679	4.76125	1.14371	1.64528	6.10424
EYA2	0.279922	0.717755	0.787114	1.30067	0.621787	6.38985	0.591581	0.194081	3.26041	0.517944	0.473121	1.12483	0.30166
CNN2	36.3732	37.0518	38.2992	18.5794	29.3313	11.175	24.4481	20.1919	18.5324	24.8057	36.6777	24.0067	16.2281
ABCA7	2.4787	5.87172	6.05768	4.14645	8.0189	5.47104	5.06112	2.88913	3.7625	6.30793	4.07922	3.46109	8.95333
SNCAIP	1.55629	2.26266	0.962527	0.309743	2.13625	0.995102	0.251572	1.4169	0.983551	1.40931	0.948772	15.0029	0.463472
DDX20	9.59809	9.84175	2.66302	5.165	4.74684	2.31244	5.21424	7.53708	4.23079	7.92814	9.03611	6.27576	4.66623
FAR2	24.4551	20.2169	26.7734	29.4656	35.1617	19.7246	21.949	12.0576	31.3147	39.727	49.678	33.9791	4.61876
BCAS1	10.0524	14.8892	25.9018	125.44	11.1954	63.5702	43.4379	9.34444	62.3584	26.718	9.00635	11.251	6.78679
CHI3L2	0.341897	0.64926	1.32354	0.981404	0.54707	0.571645	0.561469	2.78717	0.61138	1.26657	1.02025	0.296378	0.466336
SBNO2	8.91022	17.2116	10.7396	12.0027	17.5134	6.14884	14.8802	8.26966	7.43179	13.1839	12.8456	10.339	13.6437
PMS1	9.70884	15.6006	6.7645	7.8237	9.6352	3.77259	4.59367	14.1765	6.54976	9.08176	13.1025	9.1938	8.25262
HMG20B	19.3743	26.7164	17.058	20.8678	33.9638	19.723	23.0951	16.7109	15.1264	11.9473	20.1313	19.9271	13.4061
CALCRL	2.41912	4.87251	2.8024	1.4199	1.66833	2.42559	1.37373	4.55609	3.47291	5.03909	5.53433	2.85656	6.36366
ANKS1A	21.9715	18.2392	11.1491	9.33027	10.5356	8.72553	8.16049	15.6424	9.67172	14.3191	13.4345	17.1583	7.43626
AP3D1	36.789	46.3107	26.83	22.7469	30.7141	21.0602	26.6662	28.9567	21.6897	25.6926	31.905	34.1712	24.5846
ZNF76	9.34782	9.05427	9.45938	12.2828	13.5939	8.10298	6.3636	9.57466	8.35633	8.38361	6.17716	5.41031	6.38353
SLC9A3R2	10.6189	19.3224	11.6705	20.8687	25.3641	13.0791	7.82613	7.66576	18.4475	16.2154	15.5856	15.7421	18.3843
NTHL1	11.0677	14.8625	11.1542	9.26973	13.4692	4.38057	4.80722	6.76274	7.43601	8.53718	13.3879	19.5993	4.76321
UHRF1BP1	12.6407	11.7905	8.57936	9.27007	5.88754	3.71639	6.42837	14.0027	6.67625	14.0344	12.605	9.26191	6.19317
GNAI3	8.54338	10.4419	5.04527	7.68199	8.00921	5.83128	8.44114	11.8549	8.07584	13.7794	9.56033	7.3946	6.82601
OAT	85.683	54.45	51.9696	40.4036	58.1064	50.4912	35.6023	72.9302	59.541	62.9062	61.7281	44.7529	47.5564
WDR3	19.2838	19.8382	6.51732	10.097	13.8739	2.78805	8.89175	15.6681	7.53354	16.8774	19.8616	12.8565	7.02079
PKN2	22.2219	46.4983	17.3341	38.5055	12.2147	11.332	26.2788	18.2463	25.009	31.8455	37.4895	17.6756	2.58458
WDR18	21.7792	19.7808	18.5789	9.82315	39.9889	7.411	18.1259	13.0345	7.64028	12.5038	23.1497	24.6105	14.8043
TRAM2	22.5729	21.5795	19.1758	20.0651	13.9972	18.3958	20.2482	13.5832	23.8859	32.9301	14.4148	17.224	13.0577
NTN1	0.491959	0.921854	0.505125	0.313301	0.423351	2.53431	0.754889	0.323089	1.53658	3.25165	0.505972	0.330716	0.313682
GLP2R	0.527221	0.528583	0.324176	0.349558	0.18877	0.951249	1.43791	0.341597	1.24792	1.27101	0.336174	0.369368	0.0301565
MCM10	6.91526	6.83792	4.65992	0.964258	5.01996	0.541654	0.745206	9.5952	2.65075	7.50179	7.02282	6.1474	3.86128
DGKA	4.40738	5.84478	8.68923	8.66335	3.91287	11.3234	7.61864	6.493	9.38143	14.3985	6.50403	4.51983	10.4201
ERBB3	80.6528	101.439	54.7957	110.566	29.9662	42.7216	58.3159	46.564	51.8265	78.8767	65.0854	26.48	11.4446
ROPN1	0	0	0.0419181	0	0	0	0.0183007	0	0	0	0	0.00948718	0
ANKRD44	1.28738	2.91734	3.49298	2.36507	1.81777	2.49277	1.72152	2.65172	2.15057	5.33709	3.56191	2.10336	1.98192
KARS	81.4578	109.68	57.1122	61.5404	84.7142	32.887	51.4359	87.8367	59.7588	75.9324	134.135	107.658	73.2531
ADAT1	9.51706	17.4781	9.06671	7.43729	7.71948	3.92341	6.33506	9.41377	9.57355	10.969	11.567	10.8549	4.14634
PDIA5	10.5798	19.8903	15.7252	17.5077	21.4244	14.329	15.5837	40.1226	16.4282	28.2549	17.0836	22.2933	13.9802
TBC1D22B	14.4891	12.1858	8.0328	9.01308	9.48624	8.82234	7.62456	13.6448	11.0878	12.7037	11.9846	13.1558	8.30427
NDUFB4	47.5292	68.0022	43.0014	37.9866	65.0972	40.4045	65.2581	64.5059	45.3989	55.3862	52.1478	35.4104	52.1832
SPEN	26.7182	27.8137	19.2402	19.6194	16.1682	12.1349	11.8621	15.6015	20.0455	39.7131	24.7671	15.9235	10.7272
MYLK	2.3105	5.03571	4.58638	1.3174	2.70103	4.51023	1.82457	2.90999	7.73092	5.66373	2.96387	2.14116	1.85675
ZC3H15	114.249	106.1	81.292	65.9946	92.5048	41.4999	70.8098	95.28	46.5667	62.3593	107.867	105.165	77.3797
MAP2K4	9.60056	13.4599	9.04247	20.6422	10.7975	9.50955	12.0058	11.3742	8.8804	14.7975	10.9741	9.18591	10.3886
PACC1	6.66576	7.72786	4.05594	5.33134	8.81495	1.98193	2.70417	6.26748	2.52056	7.81648	7.32332	12.7357	6.63707
SNAP91	0	0	0	0	0	0	0	0.135946	0	0	0	0	0
CYB5R4	9.6117	10.4962	8.6867	5.72974	6.32933	5.85374	7.7435	12.0742	6.32337	7.6133	8.35565	8.3464	6.54274
COL17A1	24.2676	43.7663	37.1785	92.3114	5.89891	41.6992	179.421	14.479	68.6575	131.938	17.0761	10.8868	22.4928
GSTO2	7.42701	3.92299	5.33052	7.42498	5.50102	2.74226	5.18115	5.6907	4.61793	8.49526	3.3287	3.00325	3.72478
SEC61A2	7.32846	7.59964	5.77893	3.65166	5.61859	2.91621	2.32651	7.61011	3.9388	6.38649	4.93982	2.8735	5.13676
TLE2	4.30336	42.8395	14.1412	25.0429	11.1833	9.52692	13.9239	17.8299	7.94445	3.48731	18.2747	2.24049	6.94039
ASB1	1.04614	11.5656	5.81795	6.9371	1.46141	4.41086	4.5286	1.32778	5.73592	1.4993	7.08391	5.47327	1.23558
FAM107B	6.53252	15.1527	13.3664	19.9082	8.90453	29.0456	12.446	11.0137	21.1746	20.5005	21.1705	7.39284	18.635
ME1	54.2725	19.726	41.5669	15.1935	15.5579	8.3871	51.2411	28.9835	34.9653	40.258	9.80416	49.4389	41.0182
TBC1D1	9.00633	14.8946	11.7194	3.60411	13.4867	7.77063	4.8464	11.5137	15.8972	21.174	7.96431	6.33986	9.21799
CDK13	8.76089	14.3353	6.20491	10.0129	7.54543	5.46026	5.49756	6.21583	6.42752	11.2555	8.41712	7.35705	6.4214
MTHFD2	23.856	28.2016	21.5712	24.8936	30.9917	11.2561	15.4781	54.606	20.4881	63.5587	47.7123	55.9843	56.2092
SLC9A7	1.89362	0.770816	3.59387	4.32458	1.18441	0.881017	0.184142	8.33523	0.611461	9.91785	2.13833	0.434061	9.91917
FOXJ2	12.4124	16.2435	10.3181	12.9546	7.34831	7.21279	10.5125	11.3174	10.1847	17.1921	12.2365	12.0136	5.97484
YBX1	522.964	520.123	382.015	223.32	549.444	205.502	299.76	552.039	304.822	601.292	538.596	381.931	427.929
PDE4A	2.22775	11.5082	3.69684	4.50508	2.97406	2.19159	4.41103	2.25831	1.81319	5.59564	2.19825	2.67615	0.823809
PPP2R5A	48.268	45.808	43.9712	60.3837	35.835	52.702	48.6583	49.2576	54.7845	67.2118	76.1932	53.9156	30.335
CTNNA2	0.0121598	0.504197	0.0618271	0	0	0.0111307	0.0160209	0	0.0226368	0.0595745	0	0.134248	0
ELAVL1	26.7191	33.8118	18.8976	15.5601	25.0523	10.4916	16.5492	25.809	12.5939	20.4159	27.7171	23.4494	16.2399
TIE1	0.728416	1.78669	1.20511	0.375377	0.936946	1.83842	0.22767	1.88614	2.01072	2.02786	1.68966	1.56841	4.65069
DIP2B	18.5977	33.0993	18.0398	23.6498	11.8937	9.17008	14.8171	17.1168	19.977	35.4962	18.2436	23.8036	9.94068
KDM4A	27.7583	29.9514	17.5036	20.2859	15.2047	28.206	21.6142	21.83	23.0288	29.2913	30.7907	14.0005	12.8487
NFYC	11.0011	12.4579	7.35934	8.47579	12.0761	10.496	9.5981	10.575	8.83718	13.6909	11.1061	6.92665	7.88369
ZMYND12	1.50874	1.55827	1.00901	3.98762	1.55604	1.88326	1.0049	0.753963	2.20821	0.685765	0.438899	0.293281	0.290022
NGEF	8.27978	26.0501	12.6755	22.5959	10.1621	19.9753	14.3872	7.34855	18.3785	14.8559	13.009	7.18329	3.1872
ASPM	16.2354	18.8773	12.8013	6.82377	12.506	2.5966	3.08857	10.7256	10.5315	26.9695	16.8841	12.5666	6.86105
CD84	3.39876	3.97766	4.04002	3.49492	2.13628	3.39809	3.83308	3.6783	4.22507	10.1093	2.4916	2.01148	11.3356
ELOVL1	54.3097	38.8097	34.1347	41.6554	54.9202	35.7071	35.9044	53.922	51.5078	47.6811	39.151	29.7598	51.7163
SPI1	8.49909	8.8351	15.1258	6.12691	21.6638	13.9769	9.64864	8.37534	12.6412	24.1862	7.70199	8.31563	38.9393
ZNRD1	1.57974	1.47209	0.846531	0.76292	1.32809	0.592442	0.813298	1.34521	0.881922	0.782091	1.40422	1.07301	1.22678
MPPED2	0	0.0283563	0	0.0119689	0.011547	0.0409253	0	0.0393574	0.0360476	0.0682193	0.012417	0.0468222	0.0942668
CLDN18	0.0616573	0.154888	0.103577	0.0264109	0.0201618	0.0836625	0	0.0519221	0.123697	4.78688	0.0398172	0.045916	446.995
GOLGA5	47.5426	42.345	39.721	51.8604	36.2885	29.7862	43.0423	59.1438	43.2167	46.2947	50.773	61.9405	29.4182
FGFR2	2.12356	2.31482	2.46516	6.66235	0.439687	13.0187	6.3857	1.03473	5.1867	7.10008	4.36709	1.55204	2.21183
LRRC40	15.5011	20.8591	9.45677	15.7193	17.1869	8.43824	12.6338	22.5629	14.9051	23.15	21.2857	11.3694	13.389
ISOC1	18.6953	52.4005	31.6603	12.6487	36.8635	24.7822	19.1606	62.9394	25.2089	40.5516	45.2789	48.3518	37.1477
EML1	0.583169	0.803992	0.378759	0.321808	0.247934	0.681805	0.299969	0.693767	1.26647	3.31023	0.757694	0.374078	0.422897
TRMT11	10.8938	7.88136	4.93519	6.1851	6.27873	2.94186	3.02643	9.43156	4.93115	6.08129	8.82047	8.98393	10.1711
THUMPD1	27.0406	38.8599	24.5224	31.1043	18.6523	16.1618	30.2021	29.7987	16.8032	25.8063	51.1739	26.6094	17.0753
MSANTD3	6.36584	14.2901	8.32774	5.45295	7.12331	3.22318	7.07786	8.31838	7.72473	11.266	6.08845	7.00333	2.96698
KIF26A	0.623822	2.00332	9.73767	0.145076	0.152919	0.421186	0.0673112	0.263743	0.434219	0.494936	8.24144	0.182796	0.319652
ATG2B	10.2408	8.68939	6.55115	15.6592	5.7743	4.71792	7.19967	8.36913	7.67486	8.0652	7.86808	10.3315	2.84783
ARFGEF1	39.518	25.9482	26.9267	24.7553	24.0139	14.4149	18.3069	30.6481	18.1947	29.7027	46.3602	40.6791	8.59045
ACSM2B	0	0	0	0	0	0	0	0	0	0	0	0	0
ZFAT	2.31943	1.91962	1.59934	1.28063	1.7193	1.04735	1.45058	2.40936	1.90524	2.87167	1.43291	2.03885	1.25729
MTFR1	39.1089	18.2327	21.7311	17.187	26.8395	7.5911	16.3662	28.8113	13.0862	29.2156	37.3839	39.3031	18.7909
STAG3	1.95203	2.2083	1.90165	3.13019	1.66068	0.802825	0.859976	1.37845	1.33436	3.97699	1.49647	1.00084	1.15767
FECH	2.69904	4.15062	2.57416	2.56446	3.5784	3.71594	3.89073	5.16999	3.7745	3.05718	2.7841	1.01422	2.39055
MYO9A	1.27236	5.40471	3.23076	5.05383	3.6032	1.39307	3.27348	3.67224	3.21355	4.51008	4.10768	2.65766	1.78182
DDX3Y	28.6425	7.81563	9.33219	0.0171518	0.0330122	11.0437	0.021538	7.74405	0	39.5802	0.0428831	35.094	0.0300287
PFKP	22.9175	24.2304	26.0121	21.1124	31.2471	21.1297	33.6828	50.4895	29.1773	46.8259	30.5712	34.4173	35.3063
IDI1	43.2436	38.0279	32.7728	16.8311	28.4283	25.6894	14.8165	74.6224	46.5172	32.8491	68.2718	113.82	23.1365
SP100	4.4677	12.275	7.06519	15.4853	8.32719	7.66557	10.1288	8.67474	7.25464	42.1183	6.95338	3.80572	23.0934
KLF6	72.1825	121.248	143.24	80.1058	126.079	14.9994	15.4014	96.1809	17.7339	115.032	30.655	19.0194	8.73975
PLPP1	27.03	55.668	38.5213	29.0329	26.1357	87.1667	35.5635	36.2152	63.2228	53.1878	34.527	30.0429	24.4367
NEO1	19.0059	36.902	8.6755	30.7885	19.8631	18.8594	13.9919	16.8986	26.0093	25.0581	31.8515	4.3013	1.64085
TRAM1	251.378	123.021	139.249	144.05	155.274	77.6093	160.314	189.655	125.009	199.461	190.5	130.602	31.2861
PHKA1	1.75685	9.82352	9.77301	7.72682	8.79491	1.73712	3.44823	9.57045	4.07974	9.67584	6.0532	4.07965	2.52518
TNFRSF1A	44.5115	48.1054	35.4579	38.7083	56.7298	47.5902	27.5027	30.5963	28.626	50.4607	40.6121	29.7772	32.5849
CACNB1	2.78642	2.66822	4.44798	1.48994	5.51909	5.012	0.719557	4.50415	2.20152	2.82145	2.19776	3.2952	1.03739
EVI5	6.22977	9.38808	4.82033	11.6488	4.69639	5.28665	6.85104	6.37407	6.65728	9.517	6.63784	4.08751	4.18927
STOML1	0.724132	1.74048	0.89397	1.21883	1.54341	1.12943	0.92211	0.679695	1.2784	1.41287	1.11087	0.778416	1.14287
PKM	60.5462	73.7439	61.5084	56.1017	100.194	36.1712	71.8874	110.501	96.6095	224.112	73.8128	78.0446	106.977
DHX29	26.04	26.7828	23.114	17.8388	21.0523	12.365	17.5162	27.5667	15.3296	33.1498	26.6141	21.7472	15.4264
DNTTIP2	16.0216	24.5559	9.514	10.9169	20.7607	7.06469	12.9989	18.4177	12.3122	13.489	23.2539	10.4319	11.0423
METTL22	3.33524	4.6966	1.43937	2.11005	3.12716	1.53947	2.53064	3.76728	1.35407	3.74798	4.20541	3.20239	1.58452
TP53BP1	9.96335	9.96236	9.21767	12.9759	7.21209	4.91998	7.41186	7.93565	7.19452	9.69712	10.0944	6.42257	4.28604
RRP15	9.05975	11.555	7.11402	7.94698	7.36121	2.57088	5.57332	8.97821	5.18331	12.0692	7.76185	12.8666	4.26664
RHOA	464.307	583.945	437.887	427.02	483.568	369.872	441.527	445.301	504.628	600.027	484.962	469.712	324.387
PMS2P4	1.71842	2.45276	2.2691	6.75721	3.69251	1.86165	2.3151	3.34473	3.4137	3.07007	1.78701	1.81438	2.04612
PRKCZ	10.1258	14.3913	5.09967	9.42682	14.3418	10.2593	5.93872	8.70136	10.8358	7.70846	11.7283	5.10541	5.3039
ZFY	3.96348	1.79045	1.85253	0	0	1.74713	0	0.292791	0	3.17486	0	5.89536	0
IARS2	89.2109	89.2503	60.463	65.8315	59.0277	46.1486	67.754	77.858	76.2732	108.746	99.1112	106.883	39.0209
SYT1	1.84181	5.76582	0.0889276	0.061503	0.787881	0.210023	0.0323535	0.957162	0.229761	0.289133	0.960239	0.344852	0.275304
NAV3	0.0235639	0.0830173	0.0320202	0	0.00720024	0.213641	0	0.0973313	0.0512879	0.0378045	0.0229202	0.0256937	0.108749
IDH3G	35.8256	63.9417	48.1964	26.5469	122.212	43.0691	27.7302	56.6129	35.3278	56.8015	36.4851	22.9078	34.7015
ROGDI	7.40713	13.0155	7.70314	7.71667	12.6153	14.6162	8.18879	5.84582	12.3781	11.7293	10.1439	6.67081	5.08069
PDZD4	0.0809423	0.106953	0.262743	0.101705	0.27244	0.743139	0.0190474	0.187627	0.268812	0.193989	0.102569	0.0589417	0.17165
ATP2B3	0	0	0	0	0	0.0111312	0	0.0768081	0	0	0	0	0
ROCK1	9.25776	14.3255	14.0212	20.4467	7.13339	14.6166	11.4824	14.0031	17.7586	29.3845	12.6462	19.9284	14.6877
CBFB	23.0434	37.4029	5.95836	8.29187	7.47323	4.12673	9.01898	8.43036	5.55248	26.4498	15.6511	18.0411	5.27771
PDK3	14.2566	22.4423	15.0904	12.2796	12.6664	5.61624	10.7765	22.6549	5.52199	14.923	13.3561	8.25429	4.26701
HYAL2	7.55579	14.6929	9.68652	5.87153	13.6599	5.27421	4.9407	6.85491	9.52178	10.823	12.1638	11.7282	8.73573
HDAC4	1.80341	4.30478	2.62944	2.85715	2.22557	2.10046	1.87683	2.17356	2.90449	3.10202	2.87874	3.64261	2.10649
RASSF1	11.1508	16.5433	9.84364	12.6796	14.719	7.03527	6.75802	8.03936	10.6589	15.887	15.0729	7.15162	16.2284
FGFR3	8.66354	8.5979	8.43343	3.04946	5.92768	8.69733	4.55394	2.88994	5.14983	5.00638	7.08346	4.655	3.06762
IFI35	16.6644	12.3916	12.1784	18.4505	23.0765	20.7422	20.2699	13.757	12.5634	60.5685	12.4684	8.5426	56.9779
HEATR6	10.5973	11.4505	6.2925	10.1887	7.16903	3.10752	6.58746	9.7034	4.09348	6.47083	8.44222	7.49344	4.63932
COASY	36.4983	23.4051	21.0363	16.5336	36.3964	23.6957	14.0849	35.7434	23.3662	31.1265	27.4207	32.8583	26.3407
PLEKHH3	5.15335	3.06879	5.64746	5.02875	5.98997	4.21346	2.8271	3.48769	3.4306	3.664	5.20888	2.34228	6.25549
MEF2A	6.36747	11.588	8.33873	5.97339	6.14711	3.05227	6.16661	8.96137	10.2745	15.3725	5.38515	10.1516	4.24854
OTUD5	22.3735	50.175	36.8076	30.4705	59.8899	24.9659	20.6966	36.0216	24.632	43.6482	18.4918	15.5061	17.1127
TFE3	20.3937	32.0108	29.1174	17.0746	38.874	18.6522	14.4729	28.936	18.8031	38.7324	21.5195	11.232	15.7804
TBC1D25	5.65529	10.5251	9.09351	7.5416	13.2414	1.00074	5.35178	2.19495	5.01188	10.5528	5.40567	2.69651	3.94093
INPP5A	13.7224	19.2494	10.1018	15.1298	15.3111	14.2324	11.0167	21.0406	15.9832	14.2568	17.6198	11.146	7.14887
GPKOW	23.0558	34.3884	28.6745	15.6833	42.9198	17.955	13.3814	34.6629	16.2062	45.59	21.1332	14.2074	16.2479
GRIPAP1	14.917	22.6601	20.8226	18.124	27.4635	13.6548	10.6165	23.3505	12.5581	34.1968	11.3655	8.86018	13.4262
FTSJ1	15.9597	35.5794	23.4676	8.10553	36.5823	6.17792	9.05619	25.917	11.5489	31.709	18.4327	12.7674	14.7594
PRR11	25.422	21.7748	15.9915	7.20193	13.4241	3.63188	5.76429	24.1559	10.5362	26.7323	18.7293	18.7108	5.53378
REEP1	7.69196	2.55309	0.430066	0.143608	3.41298	0.598358	0.0772686	0.504101	0.32813	1.11791	4.85248	0.277047	0.225103
ATP11A	6.59425	17.1793	4.4601	3.77366	5.03055	1.38907	1.93731	6.56065	9.97546	11.2784	12.5176	9.90047	7.56716
POLR1A	13.5174	13.4188	10.1167	6.01086	10.8793	4.28076	6.6906	13.2311	7.07037	14.7901	14.8901	16.7775	9.23514
LAPTM4A	302.17	527.037	305.26	458.411	342.133	305.449	404.068	424.76	347.349	400.091	446.472	430.415	348.261
TTC7A	4.32317	8.58005	8.91665	5.32501	9.0595	9.63595	6.50825	5.38859	8.30367	15.3854	3.73789	6.30697	9.96246
IP6K2	38.9109	48.2945	22.8486	27.5353	36.7034	26.2678	24.4694	13.2657	23.5086	25.7783	37.272	24.9827	20.226
STON1-GTF2A1L	0	0	0	0.0456967	0.0220421	0.0484354	0.0288835	0	0.0892771	0.157008	0.0237039	0	0
SRBD1	6.91211	12.6207	9.20282	10.4437	7.56563	8.24376	9.57751	12.5293	8.93123	14.4339	8.69157	9.58624	7.05492
KIF2A	21.3474	30.5078	13.4784	11.9489	10.5789	4.29759	11.3473	21.6871	13.4256	27.2498	21.9978	24.2392	5.95244
RASGRP2	0.426717	0.553519	1.44336	0.662179	1.00565	1.26351	0.389963	1.1354	0.561217	2.56211	0.50525	0.74003	1.1252
PSME4	25.5207	32.1288	21.8634	18.2834	21.5247	9.52838	14.9174	25.4415	20.2655	33.621	26.4855	32.2803	17.2023
IFT80	5.57088	13.6487	5.34632	9.20825	5.90785	4.04097	3.88516	11.3222	6.81764	7.69987	8.75512	4.97773	3.1711
SIRT2	11.9513	13.6917	18.181	10.7147	14.5792	9.89827	11.1296	7.97654	14.993	14.0982	13.8234	8.00922	15.094
ERLEC1	41.3023	69.6362	62.711	86.9787	42.7085	51.8825	59.8241	60.1177	65.1506	63.9538	70.8747	67.9696	51.5599
PPP2R5B	13.3898	15.5897	8.50542	11.941	17.8506	12.8168	10.1498	10.4033	9.03611	12.4181	13.7801	6.20915	9.45164
PYGM	0.0918576	0.208663	0.0950384	0.0502373	0.121921	0.276478	0.034258	0.159963	0.173465	0.420591	0.09545	0.172663	0.228079
PAGE1	0	0	0	0	0	0	0	0	0	0	0	0	0
PITX1	10.1749	14.6974	16.8833	6.85536	18.7378	3.27107	16.6953	8.96985	7.08687	18.1923	12.9597	16.4201	15.9923
TRPC7	0.0986354	0	0.0548587	0.0942299	0.0186188	0.062831	0.236997	0	0.174166	0.0551053	0	0	0.0468283
MAST4	2.77709	4.27609	3.85509	6.82173	1.4766	2.9676	4.66824	3.21411	2.21022	6.24265	1.83345	3.24531	1.34957
ADGRF5	3.49592	6.0634	4.20682	1.39261	1.91788	2.55813	2.05682	7.08336	5.555	10.9093	8.72771	5.37805	7.21747
SDK2	0.0725575	0.164567	0.143864	0.94013	0.173984	0.905137	0.0967245	0.277777	0.341621	1.14778	0.0723182	0.385824	0.0209125
ADAM7	0	0	0	0	0	0	0	0	0	0	0	0	0
NUP133	18.1211	27.2949	18.3866	24.6152	18.1953	8.97015	16.456	31.2883	14.7908	33.4036	25.7434	25.4112	10.9428
NUCKS1	87.0212	101.692	66.0336	63.6768	82.954	38.4867	60.8147	121.302	81.6302	209.028	73.1657	136.246	66.8059
DNAJA2	42.8892	50.838	26.8223	31.2833	32.1275	21.9433	29.4034	41.9899	28.938	46.5548	66.8731	53.5198	30.168
BCL3	14.7629	20.2106	16.0027	14.5622	53.4433	16.8175	26.6356	16.24	17.3813	36.0255	32.8685	27.0953	17.2295
KCNAB2	1.82787	1.84292	0.684107	0.553049	2.24355	0.394021	1.01843	0.524164	1.20804	1.3805	1.07083	0.88479	2.24147
ABCC9	0.1883	0.667081	0.407415	0.0917496	0.108153	0.110951	0.0245169	0.527162	0.440617	0.593507	0.450128	0.548099	1.47193
GAL	17.0562	16.5311	9.63037	0.183771	25.2718	0.554927	1.43865	28.8146	1.48903	76.4986	25.5934	21.9052	0.196544
CLEC2D	1.82067	3.57113	5.00396	4.85655	5.89933	2.77313	1.8018	5.46998	2.50542	4.45483	3.43621	2.46726	7.13814
FUNDC1	17.8632	38.9534	11.8155	23.8169	28.5691	9.88896	14.6534	35.3923	14.7207	36.4626	26.2832	13.6179	22.0567
MAOB	2.2637	1.71821	1.92811	0.605787	0.22795	7.66179	1.04207	4.44584	4.75249	60.4601	1.4848	0.626919	2.52817
RORA	0.659868	1.4164	1.80368	2.33568	1.50748	1.12894	1.62179	1.0437	1.17721	3.06491	1.68002	0.907465	1.13981
TGFBR3	3.20778	2.39768	3.00395	3.8661	1.59266	2.36592	3.00278	0.942059	4.96165	7.99224	5.22735	1.57393	3.6689
PLA2G10	4.49515	5.65863	10.7267	4.77004	10.822	21.2129	6.96775	4.96283	11.2799	10.668	3.31945	2.84023	0.780651
HES2	7.05382	5.11991	3.39781	9.80589	4.29617	8.0528	3.79574	2.53056	6.746	3.14552	11.1158	11.8277	0.279612
ATP1B3	178.565	193.333	112.707	56.5694	81.3178	123.845	90.6648	78.4189	159.903	175.674	130.678	111.605	140.374
NEDD4	5.88004	22.4707	6.69997	8.37036	7.01664	0.796689	2.26209	6.20728	5.79457	10.7032	18.3795	1.69259	1.92942
PIGB	3.11565	6.60288	5.34839	8.08469	3.97343	4.55584	7.06659	5.72118	4.62355	6.58106	3.92211	2.0061	5.40389
MAPK6	22.3306	35.1349	26.6134	25.8661	22.6475	20.5023	24.4154	27.0701	32.9594	52.1191	34.8963	26.9199	27.2783
GNB5	0.466115	2.28365	1.6859	0.708397	1.30878	0.625778	0.55801	1.03946	1.01155	2.15786	0.824821	0.813434	0.590551
RAB27A	7.14818	17.4495	14.2207	29.9956	14.1867	35.2208	17.0949	11.5081	33.6594	12.675	12.8666	7.11531	15.8598
HDHD5	4.7233	8.9809	8.09922	8.92307	21.4788	7.12318	12.1731	9.13539	7.42637	11.2386	15.2933	8.78323	6.29721
UFD1	9.2863	16.7852	13.0188	11.0366	17.0882	8.80649	10.0428	10.7306	9.23938	14.7595	18.4734	9.21893	17.3156
LRP6	15.2337	24.3754	13.5235	16.5813	6.96206	6.77422	9.68554	15.0023	10.8117	16.5572	17.2078	9.4788	6.58692
GUCY2C	52.2612	105.034	50.1273	115.05	53.2114	45.7336	74.6078	42.7591	61.2531	73.355	63.4828	60.4677	1.12118
SCT	0.516022	3.99965	0	1.30316	0.542632	0.907604	0.0614926	0	0.4608	0	0	0	0.24002
PHRF1	7.75611	9.00278	8.50757	7.14935	10.7412	5.97404	4.91943	6.58044	5.91113	9.53904	8.2761	5.71054	5.44214
ELP1	26.862	29.1622	19.7862	24.4883	14.6832	9.24329	15.3202	24.7886	13.656	31.7681	27.1137	17.6202	14.6778
PFN2	6.79244	67.5497	6.07783	2.08413	31.2129	12.3347	2.37184	44.1502	10.7982	9.4976	5.66335	21.0769	1.8562
PTPN3	16.9695	31.3318	12.2056	18.8023	10.7384	10.2235	14.185	11.4191	15.7273	13.7661	15.5989	16.9165	0.921721
SPTB	0.0661709	0.119554	0.0622546	0.0376911	0.106335	0.036273	0.0080662	0.0967362	0.0562417	0.137145	0.0855103	0.0427618	0.0464363
DAPP1	2.05653	7.41932	7.51501	20.2467	4.04231	2.76577	10.1255	5.1819	9.09915	19.4154	5.57438	3.37373	3.49198
FGF10	0.151393	1.25358	0.651557	0.0651685	0.110023	0.41642	0	0.548916	0.518336	0.596265	0.324279	0.0566513	0.0285227
SLC44A1	34.0165	68.6278	41.8713	54.9618	34.8334	43.5964	55.0152	33.6384	53.7077	64.561	67.4533	52.8476	16.7049
TMEM260	9.44767	13.8304	6.67277	7.16637	4.02724	3.22467	5.36656	5.54014	4.72209	3.81036	6.98388	8.46714	1.82054
SMG6	3.34897	4.17721	2.64286	5.53486	3.7306	3.13574	3.59368	4.47287	4.05306	5.72015	2.36856	2.56337	2.26375
EXOC5	13.4213	11.3152	10.3492	12.8332	9.47947	5.01557	9.45999	10.661	9.51421	13.7122	15.8322	16.1953	7.79
CLTCL1	0.373781	0.813263	0.390054	0.117209	1.54955	0.392305	0.325692	1.13449	0.312238	0.860455	0.663647	0.354145	0.577411
FGF22	0.0329815	0	0.0681731	0.0529766	0	0.0452832	0	0	0.0614003	0.0808956	0.0366385	0	0.406567
FSTL3	2.73996	3.07832	3.42444	1.42511	5.80435	2.63081	1.12943	5.56976	5.32196	7.09125	3.25383	4.51698	4.16834
DGCR2	12.2594	20.6948	17.5684	16.6955	26.7072	22.417	16.1252	12.4407	18.1817	23.4168	23.8337	14.8855	12.5556
RNF126	22.2756	41.7823	25.4177	17.1341	44.2309	14.4124	18.4327	20.2758	14.2099	19.7518	22.1721	19.3691	34.2972
MNT	6.32025	9.88754	8.16764	7.4996	12.0276	5.72776	5.46662	5.27386	5.75328	9.76869	9.72827	6.92375	8.21225
ZXDC	8.92924	14.9458	9.67548	13.5835	9.73915	7.67472	6.27186	11.895	7.83046	12.8446	8.79744	8.8939	5.61207
JMJD6	11.2008	8.55438	7.45525	5.83794	5.56424	5.19509	3.37373	9.69757	4.53658	10.5895	14.3622	8.35013	9.63388
POLB	7.59176	8.62823	6.76318	7.35905	11.4053	4.20815	5.31968	11.8733	3.472	8.14968	11.4289	12.8019	11.563
ST6GALNAC1	47.2068	59.575	79.3851	288.896	16.1201	151.708	159.186	39.3051	127.351	82.2671	110.891	23.2132	30.2201
WIPI1	21.0167	17.4967	18.8303	22.01	15.7887	28.8461	19.3703	28.9505	22.4099	17.7913	31.5986	26.3315	6.07148
FRMPD1	0	0.0196534	0.102893	0	0.016007	0.0141827	0.0489405	0.12225	0	0.375553	0.0172124	0.0432711	0
GBA2	33.2124	52.2731	39.3881	39.2694	38.8549	52.3331	29.3888	34.3527	41.7739	38.8319	35.3492	32.0924	29.435
NDST1	8.99536	15.3997	10.5257	8.27632	9.03794	13.9804	6.91063	13.082	12.2167	20.5672	9.34103	8.50417	6.99
ASNS	12.2548	18.3584	13.7481	12.75	23.2534	6.24112	6.55862	11.0881	11.2816	20.5979	25.7974	14.7506	46.9826
AP3M2	7.2063	10.76	5.19025	6.70005	10.0065	1.53301	3.37546	14.0942	3.58434	10.6973	9.23504	7.56526	12.7432
CHAT	0.035793	0	0.0126254	0	0	0.0245544	0	0	0	0.0299647	0	0	0
PABPC1	1052.87	484.276	603.99	703.038	760.634	267.399	479.371	774.429	339.382	692.938	417.101	1233.39	316.569
TESK2	7.16658	6.35797	4.27323	10.8106	4.48197	4.58684	4.99283	4.0514	7.46705	6.7307	3.51949	1.54787	3.2272
CFAP20	27.9586	34.9083	19.0027	15.6579	37.2833	10.0489	13.3125	33.0849	14.103	32.5443	40.4057	34.286	16.751
CSNK2A2	35.046	49.5367	22.6304	25.2765	23.0047	12.9002	18.0594	31.0111	16.8049	29.2835	40.4661	34.3901	15.4218
PTPN21	5.63542	7.05519	5.38264	11.1414	3.63167	8.48282	7.09106	6.34951	10.2235	8.98539	4.66795	5.94034	3.24143
TCOF1	17.0365	16.2305	10.9186	6.64291	18.6601	4.52505	4.69669	24.011	6.21646	30.3776	18.4312	20.0054	17.2014
CDC42	24.3164	43.7951	19.9415	33.084	34.4517	28.6731	38.996	33.6613	41.7547	56.4842	45.2768	28.8485	27.1054
OSBPL3	12.7807	22.4287	14.3068	26.2263	20.8615	5.33368	14.5238	15.2753	18.2101	30.2018	13.0276	20.7828	27.0129
EPHA8	0	0	0.0174257	0	0	0	0	0	0	0.507769	0.108823	0	0
SLC12A3	0.0296513	0	0.00551611	0.0292117	0.0585834	0.00926331	0.0133795	0.0279341	0.0413998	0.0889379	0	0	0.0971406
RAD18	16.6573	23.1078	10.934	8.47108	13.401	2.97002	6.52937	11.2035	7.79134	15.6072	23.2946	15.2917	8.12824
ATP2B1	14.5611	20.7789	13.625	20.6637	9.55175	15.1821	13.1483	17.0778	22.9813	28.7765	20.6823	11.5028	18.7793
TRPM5	0.700117	1.87336	2.37165	0.658586	0.289035	0.598345	0.381841	0.533846	1.79198	0.672624	0.220434	1.37241	0.0216771
NCK2	24.9131	21.77	34.5397	20.0436	26.4328	24.0625	23.2961	16.9162	16.7665	35.8954	18.3039	49.8652	21.2406
MAP4K4	7.10444	8.93748	7.94609	6.34832	7.81549	3.4085	5.48577	9.77108	9.14154	19.8255	5.77582	15.1505	12.2113
MGAT4A	13.5304	25.0871	13.4908	8.65634	17.6146	25.3445	12.7001	15.2392	20.314	24.0433	21.4169	16.8704	8.41933
RPL31	88.9597	99.4384	73.9594	154.144	136.35	65.1783	99.8311	108.247	72.1812	148.706	93.7737	127.793	98.139
WDR1	48.7743	54.701	93.7058	28.9069	88.1721	68.6499	51.991	58.4633	72.8749	56.1978	112.418	34.8182	48.5627
SNX13	7.15639	16.4821	6.46162	12.7966	7.08662	5.20993	7.31015	8.66978	9.44949	11.0168	8.36535	9.29801	4.43488
MS4A12	17.4637	11.185	67.5195	0.333261	24.095	343.337	7.49592	59.1152	145.378	31.3476	1.2356	17.0873	0.601518
RPS6KA2	4.50188	8.69318	10.9381	10.032	6.30988	5.71887	2.45715	3.57738	7.77229	11.1501	2.02594	5.17917	4.02187
ING3	5.06736	12.4691	4.35958	9.71502	7.00541	3.9081	5.71177	6.05288	6.73574	8.50784	6.52919	5.83465	4.67683
VASH1	5.19455	6.50876	7.05636	4.23073	7.06456	4.60328	2.61861	6.54921	7.66543	11.1072	5.67931	6.60119	7.92468
LMCD1	1.5245	1.38965	1.0369	1.59034	1.51897	1.63874	0.56402	1.42307	2.67569	2.12067	2.12021	1.68369	2.07151
BUD23	14.5416	32.4913	14.9963	19.4972	27.697	8.37334	10.1259	19.5497	13.2232	21.697	18.7386	23.8785	26.0258
SEL1L	28.6163	33.1361	39.8176	42.5101	19.7045	22.5944	36.8213	40.2636	40.3893	37.8579	39.1868	44.9269	19.0633
TRIP13	11.0169	43.1867	20.6651	4.59309	28.0563	1.76118	4.20089	30.1555	10.4476	30.8303	44.1321	26.0453	42.7104
ATP6AP1	35.1771	87.0043	53.847	35.7003	62.8607	40.3634	32.5413	41.542	36.7044	46.7218	37.2411	23.7695	41.9719
TCF3	16.6041	22.9894	11.9728	13.0322	15.327	5.53218	11.8297	14.3734	8.03385	10.6936	16.0093	17.7175	14.5791
TRIB2	3.34682	5.67431	8.21906	15.6029	5.38097	5.07091	18.2308	10.2866	6.01478	59.9314	6.14122	9.27824	29.2617
DAZAP1	30.7146	34.3874	27.2832	19.6394	46.9235	16.7941	19.8355	29.2723	19.5557	26.3983	28.2201	31.267	28.1705
MBD3	9.87595	16.127	9.1756	5.01513	18.3007	4.21184	7.40824	7.69055	6.20169	8.61562	9.77711	8.44889	9.36822
PRLH	0	0	0	0	0	0	0	0	0	0	0	0	0
HLTF	10.9044	12.4324	5.25099	2.00164	7.8062	3.37036	3.28286	5.50155	4.26004	20.4119	14.1505	7.89259	1.6982
FAM50A	31.5233	58.9447	40.3697	31.9841	89.0164	26.9093	22.9543	33.1823	25.9598	30.6726	29.7046	12.6313	52.0664
FAM3A	8.21178	11.7907	13.4739	8.71396	20.1238	12.0948	4.62448	6.56195	7.42354	5.16012	6.91896	3.9826	7.34119
CPSF1	44.0166	36.7319	19.988	19.164	54.9216	27.3479	14.1157	33.4051	18.732	69.3865	36.9614	66.8027	22.4432
MYO3B	0.0444982	0.0141115	0.100037	0.152719	0.0689538	0.040145	0.0645706	0.111189	0.0983724	0.0819107	0.0247164	0.108734	0.0709894
CYBRD1	16.5329	18.2466	12.338	5.67577	4.08316	43.2802	12.6782	11.084	22.4247	18.6355	6.76683	7.32799	9.76588
SLC6A15	0	0	0.010851	0	0	0	0	0	0.00977263	0	0	0	0.00984169
RDH11	27.1332	20.0829	25.7283	14.7668	18.0636	12.9285	14.5163	29.4608	27.6266	23.4743	32.5855	41.2629	42.834
ADGRL1	13.6791	15.9081	4.6542	1.13478	16.2657	6.12945	6.4883	3.03144	2.66999	20.9184	17.5984	14.0756	17.4993
SPP2	0	0	0	0	0	0	0	0	0	0	0	0	0
ACTN1	28.8996	25.5353	37.2348	31.2905	31.5161	16.2432	24.45	34.3398	30.4996	48.9066	36.3194	44.8333	16.2141
ZFYVE26	5.15472	3.00307	4.15554	5.4521	2.60781	4.01013	2.63694	4.71259	4.84718	6.89947	3.65344	5.65438	3.28139
RPS6KA6	2.13292	7.47351	4.92611	7.6439	3.95285	3.76009	3.67986	3.77597	2.53709	1.17073	2.15637	1.673	0.0390661
EPN2	2.3616	4.64799	7.35439	7.66855	2.89527	3.49194	2.68993	5.74366	5.03541	9.82165	4.42188	4.62865	2.4592
PTPN18	17.5885	39.1606	38.0185	56.2813	48.4484	43.8122	28.2202	20.8674	39.2199	41.3021	27.0868	32.5686	27.3623
LIMS2	1.01256	1.23182	1.47876	0.529354	1.36401	2.07488	0.320097	1.09324	1.69654	1.92205	1.11155	0.652975	1.98415
ASIC4	0.00846449	0	0.0841923	0.0747515	0.0157417	0	0.0502272	0.0901642	0.0487333	0.0856107	0	0	0
SPEG	0.107424	0.237948	0.118832	0.148444	0.0988892	0.535866	0.0268142	0.232032	0.393235	0.474629	0.114003	0.110688	0.337327
TFRC	67.1573	198.461	91.6981	50.8414	78.7653	37.865	112.568	114.441	73.2533	176.347	273.562	194.41	49.8784
SREBF1	13.2055	13.5653	43.5112	8.78007	31.7151	10.8959	9.11932	19.7475	14.6689	18.2366	20.1335	13.4008	20.973
TRPC5	0	0.0398071	0	0.0374513	0	0	0	0	0	0	0	0	0
AFF4	29.4713	33.4178	21.5075	36.7681	14.8333	14.8412	23.5727	27.4827	20.2328	45.6199	28.567	23.0923	13.3382
UBE2D1	17.649	24.2294	15.0628	14.6455	18.5215	7.80808	15.1925	15.4725	12.5975	23.8893	28.0978	12.6727	12.9244
RHOBTB1	5.88922	8.74758	8.50258	9.91327	2.18077	2.11791	8.52258	6.84304	8.24155	7.61629	9.13058	7.50266	1.68844
SMC1A	28.1039	61.2196	32.8942	15.1676	51.4473	11.6085	15.2094	49.1702	40.3798	43.009	26.7598	13.3977	17.2701
HSD17B10	71.2657	113.646	89.8753	26.1924	169.416	32.2708	45.0604	87.2742	50.9324	70.7046	52.0771	38.9048	61.8149
MARK2	14.8558	16.6049	14.7185	16.3936	13.1404	14.6171	11.8207	12.4451	18.9927	18.3276	15.2969	15.6973	5.71935
HMMR	35.9158	37.2288	20.564	15.1884	41.0854	4.27087	9.39676	45.5238	18.3609	41.7461	31.6413	32.1666	13.8768
CHFR	3.65762	2.95485	3.26105	0.65306	2.48052	3.1471	1.02363	1.07417	2.23721	3.82986	2.17305	2.4508	1.66601
P4HA2	6.95353	9.1223	5.98377	11.653	6.67633	7.69685	8.95873	9.91003	5.75669	10.2223	9.40305	6.41581	7.64273
FCGR2B	1.00728	0.997631	1.37635	1.32903	1.18343	4.13572	1.53359	1.74433	2.21081	4.30772	0.679372	1.14289	5.29873
NFATC3	9.65695	19.0406	7.37111	9.83601	8.71	5.45235	5.15011	12.924	7.01383	10.995	14.3615	12.9268	4.89979
TRNT1	5.06278	17.9873	8.95696	7.0965	5.09801	3.76824	2.95481	5.62717	6.81521	9.56928	17.9185	8.74862	5.65359
ACADVL	37.0779	80.9312	62.8588	112.026	80.2235	114.291	81.4119	44.9689	70.0762	96.3086	54.906	47.9216	102.979
STK10	6.48703	8.55575	8.77312	9.14625	8.36552	7.48843	7.87172	7.49385	5.71117	10.2646	8.1142	6.51704	9.62192
FBXW11	16.3959	22.5283	13.0535	20.121	10.7936	8.54731	13.0767	18.2524	11.575	24.0225	19.4441	19.1516	10.7481
ACAP1	1.43369	1.2679	5.13814	3.71634	5.32579	4.00174	2.46463	2.94179	2.96536	4.40753	1.88012	1.57296	8.12205
EVC	0.630581	1.36413	0.990866	0.418185	0.52029	0.903601	0.494567	1.0291	1.66259	1.74985	0.853473	0.488768	0.648463
DERL2	6.82431	8.70627	5.4037	9.7696	8.45497	6.80011	8.23234	6.62325	7.57878	9.14667	6.56193	7.42271	11.7806
SIDT1	5.82181	9.73541	4.58042	13.1635	2.28871	8.99319	7.53892	2.37553	10.2936	13.8471	3.96667	6.53041	5.61928
NDE1	6.65373	10.4158	6.54578	6.88199	7.06986	2.9765	1.09689	5.79412	1.86258	4.50998	4.31162	5.75023	3.13491
MRVI1	3.55335	6.70856	4.12964	2.68297	3.27546	5.0156	1.83487	1.6779	2.78994	8.48759	1.55878	3.31282	2.42779
TMEM38A	3.60196	3.97674	1.08308	5.2293	2.37214	2.57181	0.851902	3.90675	4.08861	10.6373	3.15004	2.46176	6.31525
AP1M1	2.14339	2.48949	2.04983	1.47989	2.90458	1.40817	1.98933	2.0109	1.89071	5.13414	2.14999	2.26118	1.33058
PVR	12.3203	21.1233	14.9319	14.7582	11.3665	10.5525	7.44607	9.72581	13.2062	30.3207	36.1814	13.4263	34.7179
XRCC1	15.9076	20.1209	8.73466	15.1655	25.7014	7.94709	10.2882	15.6498	7.5436	20.8816	16.7482	10.0319	19.4724
SCARB1	18.1896	29.2876	19.7988	12.6949	25.9279	7.10211	12.8087	21.9382	12.0736	18.4288	26.0388	18.186	6.36461
CYP2W1	2.43597	33.4447	12.0225	15.953	5.85812	0.956058	0.298077	1.97543	23.2971	1.62843	5.9666	2.75814	0.157835
MCM2	27.121	31.1038	12.3005	5.04835	21.2749	3.08722	5.25733	26.4118	15.6198	30.4934	19.7964	17.4669	7.7372
MOV10L1	0.0871789	0.165409	0.112858	0.0462369	0.102168	0.0768238	0.0556459	0.125181	0.213269	0.325355	0.101535	0.0248219	0.113614
SELENOO	10.1137	16.4939	16.7091	16.4591	34.6438	15.6442	11.8422	12.0357	9.82835	16.7092	11.2842	7.60891	18.396
TP63	0.0306302	0.200791	0.126691	0.230894	0.060093	0.0897192	0.115266	0.0644871	0.0911225	0.314891	0.0680541	0.101164	0.0114844
ALPK1	4.71246	7.37615	5.50256	9.65024	6.21586	4.0431	5.32278	4.83996	6.44414	7.89467	6.27137	2.68919	4.47979
LLGL2	31.1082	26.7809	43.224	32.1101	27.9515	44.8296	23.8851	36.4083	33.128	31.5257	42.0039	21.7219	16.1253
PDE8A	12.8462	23.515	12.5377	25.14	15.2669	21.3748	17.454	14.9424	16.2427	18.226	22.7616	18.7569	13.4461
CLCN4	2.19398	2.45796	4.35488	2.09829	2.54024	0.974889	0.963397	3.71735	2.47905	5.18145	4.72127	1.91719	1.96542
NLE1	8.40627	6.92793	5.71199	5.90812	8.46092	2.19854	3.87793	9.96632	2.77877	5.48938	6.95658	7.39319	4.48114
SDHA	13.4687	30.6681	26.0935	22.8145	21.0573	38.2756	25.2207	28.2531	32.9931	43.3861	54.6707	26.2381	31.521
SMARCE1	11.3234	14.7572	7.27394	8.13979	8.53082	4.43216	6.72973	12.0231	5.5688	8.44177	10.5533	10.7706	5.78975
FNDC8	0	0	0.0482198	0	0.0725478	0.0601691	0	0	0	0.297349	0	0	0.0503961
GSDMB	15.3204	25.5333	25.7014	50.9485	34.2892	41.7146	28.8343	32.6948	19.2889	58.7431	18.4019	10.583	31.7839
ADAM11	0.0720364	0.0999187	0.0747907	0.0480092	0.0393308	0.0522748	0	0.0786525	0.0176314	0.0466919	0.0410853	0	0.170117
PPP2R3A	2.4869	6.35315	3.78814	2.37542	1.33246	8.07171	4.18439	7.02699	4.91073	2.38848	4.5871	1.93701	0.420073
FERMT2	2.99056	5.80435	3.66328	1.47552	2.61473	3.23577	1.89046	4.98819	5.66323	10.8782	5.06659	3.24781	3.85673
ABCB11	0.0236915	0.13913	0.111557	0.0240786	0.0710035	0.549231	0.0946841	0.0654741	0.81086	0.487305	0.0131931	0.0303725	0.129611
DHRS9	8.30347	19.0059	11.1203	1.46886	8.79959	45.7167	13.9596	14.1932	32.3101	40.6089	6.33361	9.93369	11.9847
CD5L	0	0	0.0383525	0	0.0383363	0	0.033487	0.0390632	0	0	0	0.0345432	0.0629592
PTGS2	1.94315	1.50131	6.63144	8.57814	3.02426	0.498871	1.68414	5.95266	4.01955	92.8083	22.1813	20.1583	1.4303
IGF2BP2	30.2526	51.5725	20.6905	24.7901	22.1689	19.9165	21.6028	32.4535	23.1483	31.4466	21.5701	34.6514	34.1114
MAP3K13	7.05837	8.65698	8.89247	7.25115	9.40548	7.15211	5.09923	11.0033	8.51572	13.9577	9.99429	3.6593	6.12981
ST6GAL1	13.3115	110.858	38.2574	24.341	31.2517	14.9807	12.0863	28.5815	13.5034	20.2918	26.7716	21.3883	4.07521
TBX21	0.278704	0.420593	0.777155	0.771616	0.50152	0.463369	0.478412	0.440713	0.501796	0.562287	0.583762	0.259763	2.75393
VDAC1P1	12.6298	10.021	9.44744	10.2979	11.8395	5.88467	9.05156	14.1907	7.65939	18.1995	14.506	10.3886	6.09889
PICALM	63.5859	75.8338	45.5578	54.7036	42.6892	40.7002	48.2541	60.3735	49.4618	76.0216	51.9472	56.879	31.5511
NSF	9.94858	10.7112	5.60987	12.1108	7.6996	6.02473	4.85677	18.2805	14.9505	14.8037	12.7748	17.5335	2.67275
GLI2	0.280193	0.40707	0.461867	0.144583	0.449919	0.71362	0.110983	0.677124	0.802582	1.68617	0.330443	0.275633	1.95484
CLASP1	10.323	13.0213	6.09807	11.988	9.07086	5.47438	6.6557	11.516	7.83614	14.1783	10.5969	12.5249	7.35554
MRPS34	44.0919	88.9836	43.585	45.7231	108.862	26.0486	34.9315	44.9748	41.3258	66.9796	82.8337	57.4192	52.4411
NOTCH3	3.16123	5.01802	4.37408	1.30767	3.11559	2.12851	0.869256	6.432	5.40503	8.64352	4.47201	4.83717	8.6139
PPP2R2C	0.987133	0.179921	0.664294	0.0209502	0.0352691	0.00841687	0.0176561	0.0719273	0.704645	0.118531	0.0558298	0.0313252	0.11366
TEAD2	4.72983	11.1975	8.7927	0.4935	6.64997	4.56225	4.98079	19.8767	8.06636	14.0055	16.8395	23.4914	3.01695
CDHR2	14.7811	36.6223	16.721	21.7314	17.9118	59.9021	9.27655	7.32344	35.7659	27.6872	7.85038	4.48624	14.4869
SNCB	0	0	0	0	0	0	0	0	0	0.0805798	0	0	0.0427707
TSG101	38.9992	35.9667	30.594	40.0006	32.4421	26.0982	28.9818	33.4426	34.8407	34.5401	30.9041	26.9638	20.7011
NCBP3	6.61136	8.31749	4.65093	16.2747	8.35609	6.15211	6.9775	7.60328	6.84575	9.69914	7.06961	7.06229	5.16307
ATP2A3	17.7117	16.779	38.5377	43.1362	29.979	40.989	38.815	20.5419	43.9816	32.0209	16.9772	13.1392	11.8186
CA12	23.432	33.0284	30.9738	64.1744	34.2862	168.578	137.44	20.4263	103.599	85.7988	20.2262	67.7	23.1176
MGLL	26.7311	38.0518	32.1513	50.8656	22.1629	88.6674	51.3664	22.3905	62.2211	38.0363	35.0332	23.132	4.49902
NTN4	11.4268	13.1754	8.09745	19.9429	7.32126	8.0683	5.90932	5.00578	8.69562	12.7058	12.7033	3.69302	1.60041
BCS1L	10.9456	13.7966	9.05463	9.239	11.842	5.64149	5.79878	7.77537	6.57006	11.0223	13.025	8.32925	8.71089
NUAK1	1.36431	4.56014	3.57005	1.78034	1.67493	2.24261	2.16026	2.22348	2.82532	5.33066	2.08682	1.25103	2.51912
DPP8	6.936	16.7292	7.61374	14.6361	7.86847	8.35727	11.5844	9.60616	12.1438	14.7123	14.5046	9.19461	7.3111
SLC24A1	2.09041	2.92412	1.47284	4.65443	1.15364	1.84092	2.40046	2.05004	2.31635	1.39709	2.08732	1.0862	1.0159
ZNF532	2.37719	3.76156	1.8744	0.918038	2.2801	0.738244	1.21367	3.76428	4.27805	5.63006	3.83281	1.75284	3.92979
SCARF1	0.886723	1.01591	1.18639	1.47632	0.674772	1.43433	0.994373	0.764206	1.19548	1.65464	0.688571	0.76842	1.87268
LMAN1	38.0259	53.9398	52.0395	83.739	29.6546	40.5582	57.6502	67.9429	45.3456	69.3103	61.311	52.5557	58.5972
HACD3	12.2616	27.8548	19.5962	25.4705	16.6763	11.0105	28.7567	16.6954	13.7205	48.7838	26.0384	16.8078	42.7305
IPCEF1	0.425789	0.752313	1.15839	1.36987	0.573302	1.07691	1.3013	1.62872	0.741393	1.42004	0.757132	0.990973	0.649577
ZZEF1	9.69895	14.752	12.2735	12.3489	9.82917	20.053	12.0683	8.93536	21.5217	20.6334	6.48742	7.81052	8.4197
ENO1	322.799	251.248	152.636	107.514	463.564	106.963	168.944	254.033	211.763	564.45	316.271	192.123	300.481
SLC12A1	0	0	0	0	0	0	0	0.0183103	0.0127212	0.00875238	0.0044213	0	0
MYDGF	35.208	78.4649	44.3147	39.6373	91.841	38.619	71.1521	44.4144	40.2604	47.1774	60.173	52.5087	75.834
ANO8	6.70969	6.3732	3.76279	5.40058	4.24919	4.6205	5.40003	3.35247	4.17503	11.0731	7.27497	5.18393	6.84961
TUBE1	8.67328	6.24646	5.4426	9.18293	5.23967	2.61542	4.06503	7.29238	3.29273	5.03557	7.67114	4.42318	9.65157
ARHGEF10L	22.1402	22.9877	14.6172	24.726	24.7351	22.9524	14.8956	12.5467	18.0518	22.2436	23.8042	10.3102	4.18304
TXK	0.485784	2.1717	1.11425	1.52353	0.6286	1.33444	1.54374	0.760627	0.780271	2.47609	1.1049	0.346285	0.677368
WSCD2	0	0	0.0140494	0.0472656	0.0280862	0.0559934	0.0429356	0.0570941	0.0556118	0.0666856	0.0226513	0	0.0507795
KCNQ2	0	0	0.00685577	0	0	0	0	0	0	0	0.0158944	0.013352	0
ACTR6	15.2539	15.926	7.64796	15.4713	9.60132	8.03699	11.343	13.2512	9.80333	16.2655	15.0333	14.9658	8.8234
TIPIN	5.18656	7.23173	3.51873	2.73106	7.17757	0.953209	3.18214	6.97601	4.82935	8.03657	7.66718	6.3348	5.98969
SRI	41.5723	94.8779	73.6246	126.924	85.8854	126.964	47.9224	64.5775	85.5992	52.7099	63.2847	59.421	39.3111
EIF4G3	16.5796	37.6718	16.8825	17.8569	17.1295	22.4016	15.0481	19.8797	26.3133	33.2427	35.4757	22.9518	13.3053
NUP37	14.5197	29.6562	16.2369	10.8334	22.0106	5.52202	12.0185	22.2075	16.035	19.6315	18.8659	17.4319	12.394
SEMA3A	1.68973	16.8193	5.70359	0.522062	3.05978	0.730968	0.279223	3.29798	1.34279	3.97766	1.39659	3.22481	9.52445
GTSE1	11.7437	14.074	10.9684	5.38347	20.6647	3.08167	4.27728	10.7742	9.09887	23.0905	18.8197	11.1499	11.8151
SEMA3C	40.5991	87.6126	46.3206	127.051	33.3029	15.1375	31.1928	27.7884	41.6303	32.5251	54.2509	61.7056	17.2355
TTC38	20.6026	22.8724	29.182	32.6337	35.3569	51.2487	37.4986	15.6952	30.8377	35.5197	51.7004	12.9225	25.4732
GRAMD4	12.0755	15.2889	18.7211	11.4828	23.6676	32.7648	11.3358	8.04218	19.5187	23.1192	18.0661	13.9467	12.2807
CELSR1	2.34227	3.57237	7.55846	4.8124	7.74798	0.543846	0.767526	1.80952	2.41305	4.20662	5.01233	5.60962	0.876359
ZNF638	16.5734	20.5634	14.3347	22.9164	14.6572	11.1723	10.2692	16.115	13.0542	27.5939	20.5261	15.1025	17.0135
SLC25A40	13.7268	25.7011	9.10216	21.1969	15.0572	6.58971	9.60155	9.95342	15.705	20.3224	14.8631	13.7765	8.46846
TIMM21	4.36911	7.64105	3.74349	6.2408	4.5174	5.29637	5.32964	6.39251	4.34145	5.78657	5.71035	5.347	7.46626
ADD2	0.0216894	0.0183415	0.0224162	0	0	0.0363964	0.00652488	0.0228312	0.0740262	0.0354667	0.00803092	0.0269193	0.110941
FGF4	0	0	0.0897554	0.0309993	0.0596617	0	0	0	0.0811073	0.0532541	0.0964754	0.0673688	0
RASAL2	1.67801	2.51056	3.27706	2.32056	0.855964	0.523443	1.8147	5.49915	1.846	2.75946	3.14119	1.95298	0.932633
VPS9D1	4.13634	6.08973	5.73328	4.07289	7.25663	9.23512	5.02875	3.89637	9.51909	10.744	10.2794	3.62018	7.35766
ZNF37A	7.04425	9.46187	7.32864	8.16571	4.63527	3.95113	3.91154	6.9858	4.57704	10.0138	6.35277	2.36212	4.25533
MARK3	13.9771	11.4691	14.6481	15.1911	14.9044	10.7915	10.0346	16.5418	12.4167	14.0509	14.5396	15.8694	15.9942
SLC25A3	56.8934	72.9733	39.3597	44.124	53.5252	45.5695	45.1776	65.2539	57.7835	76.6822	60.1342	72.5506	43.596
FNDC3B	16.4121	45.1582	24.014	22.6162	16.006	12.1502	16.4707	20.2908	16.0366	33.6058	36.4989	27.8911	13.9623
FOSL2	7.0085	52.8373	48.9842	84.2621	20.5889	41.7764	41.8616	35.7604	41.2092	58.12	63.5483	38.9419	43.7545
CACNG5	0	0	0	0	0	0	0	0	0	0	0	0	0.0655097
CACNG4	0.62419	2.20886	0.818112	6.01856	1.3597	0	0	2.43551	3.9199	1.58214	0.141041	0.366635	0.0359557
FRYL	29.766	36.7326	17.7451	29.6003	20.0577	19.2985	18.7332	14.872	16.4272	20.8545	37.0934	8.20838	5.47506
TMEM131	20.0581	21.0696	20.9105	26.221	12.3706	28.1037	23.6227	21.4099	25.6148	29.2443	21.1309	22.3279	15.6909
FSCN1	2.87879	4.47872	5.53893	5.62594	6.19122	3.19325	15.187	5.42632	25.856	62.8929	5.44169	5.84525	22.403
ACTB	1056.02	1105.44	1673.23	524.123	2707.05	1364.29	595.909	1211.87	1058.66	2483.93	1332.95	824.618	1612.44
MOCOS	1.21849	6.11557	2.8232	2.81408	3.46322	2.02743	4.11701	3.26962	8.28614	8.68673	3.60332	2.18673	7.37095
PLD1	5.56657	11.4649	9.3497	29.8179	2.9328	12.532	11.6475	6.47207	12.1925	9.39754	9.18776	5.2107	4.01756
ATP12A	0	0	0	0.0220866	0.0213086	0	0.147605	0.224071	0	0	0.0773326	0.10941	0.0193336
WDR62	3.98269	5.65436	5.21438	0.820787	5.71932	0.677007	1.46849	2.76781	2.36661	4.35497	3.59811	2.89816	9.65682
DLG1	14.0563	25.0493	12.0824	16.9052	8.42791	9.92923	11.7892	17.3571	14.8139	16.6492	17.558	15.569	4.73278
RAB7A	238.362	295.286	184.84	157.822	202.615	149.456	164.822	284.473	183.147	257.701	237.619	218.109	130.921
BCAP29	11.2118	9.38457	6.44343	7.63753	11.121	4.47414	3.87966	8.4294	7.7208	8.94806	8.08776	4.5076	5.85298
SEC31B	3.21085	4.3516	6.09714	6.64671	3.19677	7.16892	2.88266	4.06722	3.9624	4.5025	3.17547	2.90716	3.81507
SART3	21.5438	21.4182	13.3187	10.9679	16.1678	8.19222	9.48228	16.1107	12.8688	24.0868	21.5907	22.6371	12.9615
ARHGAP15	1.12611	1.51268	2.21837	1.77391	2.25776	2.61199	1.72934	2.71741	1.69762	2.88356	1.69378	1.52114	3.57281
TUBA3D	0.519054	1.1153	0.445298	1.02162	0.529786	0.236269	1.10972	0.867101	0.602001	2.19498	0.41092	1.0551	0.273105
PAX2	0.0146754	0	0	0	0	0.0268671	0.323672	0	0	0.0255826	0	0	0
EXOSC7	12.4023	18.4331	8.29554	11.4043	16.4721	4.42816	7.38963	8.65317	6.48183	8.86246	16.7002	13.0638	8.59856
KIFAP3	14.5157	22.7161	16.6549	14.4013	11.733	16.5399	14.2647	13.2989	13.8393	13.8167	15.7451	20.7892	7.38718
MKRN2	25.8895	38.8989	19.4383	31.1531	22.3571	11.7177	20.8219	20.5711	17.5207	22.4928	35.2034	22.9358	19.6841
MCM6	46.9631	58.9526	31.1097	13.6234	45.5354	10.1666	17.9998	48.8848	31.2953	67.1309	54.2302	71.604	32.3913
REXO2	22.492	20.4214	18.7103	25.3585	22.5716	7.58051	13.5377	25.1819	10.8017	18.9546	28.5948	20.5866	9.35331
RBM7	13.0781	11.868	8.46301	18.7012	8.88429	7.78007	11.3135	15.8526	9.72276	16.352	19.8834	12.1809	5.52857
RBMS2	7.24053	3.29188	8.05934	15.901	7.24651	4.30381	8.35314	6.86789	7.54695	3.26253	6.00046	5.33464	4.77262
BAZ2A	31.331	35.6935	28.314	30.2448	16.8021	22.3972	22.0812	24.4018	22.3976	50.389	24.2332	35.5002	20.6677
PTPN23	14.4783	20.542	14.5536	12.1787	17.4303	10.9202	12.2842	9.65688	13.599	19.0417	13.1018	11.0321	15.157
MLH1	18.0406	26.8267	9.21451	11.033	18.0985	8.09692	10.4168	13.5356	14.2278	16.9929	14.1538	15.519	3.06798
UNG	48.8696	68.5881	40.0314	29.5324	47.4662	24.2964	34.1214	65.9778	39.5833	63.344	69.6083	62.5602	19.9431
FMO4	4.40959	6.92126	3.70885	5.82732	4.84723	12.3528	3.76268	4.83382	7.68237	3.80851	2.85281	2.89834	1.06318
KLHL20	7.96762	12.1818	10.8957	10.6845	7.00428	7.22612	10.9013	7.65909	8.26365	14.796	9.59739	9.43167	8.45367
RGS11	3.0532	2.06335	11.446	0.627969	1.18875	2.87204	2.42792	1.16033	3.13402	2.36923	3.21797	4.05538	0.509431
SLC46A1	3.8814	3.82447	1.76879	4.12892	4.43196	1.48526	3.65326	4.12864	2.24527	4.71622	6.4783	2.70042	1.84671
PLXNA2	8.63911	12.5649	11.3525	8.78261	4.91047	12.6071	8.24945	7.1338	15.2819	14.6981	9.59678	8.49882	9.1714
SPAG5	24.8964	30.2568	15.1611	8.04991	23.5927	5.39295	7.24744	25.6171	9.95393	21.6176	22.5484	19.7971	15.5355
TPD52	64.3215	51.7694	62.3704	67.1144	22.3426	33.6494	22.3763	71.7916	61.6399	100.364	45.7856	87.7887	13.0432
ACACB	2.15129	4.64763	3.52735	3.38608	2.75493	5.43802	3.15846	4.31142	6.75991	3.51445	2.42925	1.36797	0.572798
TRAF4	14.2381	18.5775	12.6352	10.32	16.2075	7.74344	5.99135	9.4624	6.51473	12.3798	22.7334	10.1189	9.9001
PAG1	12.9638	14.061	11.7848	11.2021	5.68276	15.5235	12.0938	7.56191	19.3083	24.1218	14.7834	8.16384	5.53881
ICAM3	7.80763	7.91342	14.8318	9.91679	12.0215	9.33324	8.78942	8.01053	9.11379	8.61946	9.09334	10.4113	9.40325
NT5C2	22.9214	26.9082	18.0059	50.9334	29.8552	30.7296	18.979	17.5793	36.9457	69.8141	22.3611	12.8918	9.12683
MCAM	6.6341	6.7955	8.27469	3.04214	5.22408	6.30472	2.31197	12.0537	9.24908	18.8246	9.70907	10.4369	14.5857
GPC4	17.6292	54.4276	16.456	15.8445	30.1123	12.7996	17.3927	51.6608	9.39475	23.3895	46.6711	6.72347	12.2303
MBNL3	5.494	19.0465	13.2233	10.3311	0.506615	6.16652	14.3979	6.96794	11.9822	12.8796	4.29492	0.360382	3.09189
CAMSAP3	23.0621	36.1008	20.1154	18.0289	37.661	25.9027	17.2216	16.6193	17.1935	18.006	17.7479	22.7029	10.6955
RAP1GAP	4.23095	5.99537	4.38396	31.4873	8.50459	29.0518	8.75651	3.04757	24.2996	21.2144	5.141	27.0975	1.14812
XAB2	17.3032	20.5805	13.6697	15.442	17.5492	9.57475	12.5692	13.8715	8.07857	10.3694	11.3021	13.5475	12.7286
ARHGEF1	16.287	21.4748	18.1651	16.9213	18.7428	12.5045	12.2729	15.2464	10.6714	25.6055	11.275	16.5538	26.819
STXBP2	19.9768	36.8569	23.6182	19.9772	26.6265	29.8605	28.4812	20.132	20.0767	20.2185	17.3977	20.1596	22.8313
MAP2K7	7.46506	10.0535	7.17453	5.13996	7.22793	4.07803	7.53733	5.43516	4.45423	5.54211	5.89144	5.86387	2.72999
NMRK2	0	0	0	0	0	0	0	0	0	0	0	0	0
DGKD	11.4863	27.5056	13.1365	8.94927	11.7582	12.0515	7.82059	11.0246	13.2803	17.0402	13.8703	15.3183	7.55703
CTTNBP2	6.1515	18.6997	4.79298	3.06362	4.70592	1.20588	2.28389	3.38046	1.08502	5.66721	7.94004	4.2795	0.0338805
RARB	0.530554	0.805389	2.21748	0.697392	0.456664	1.961	0.490173	0.875369	0.971991	3.14557	0.920417	1.78155	0.89441
TOP2B	77.1011	120.332	55.6596	62.3408	53.4976	31.4123	47.4659	55.2466	49.5216	71.5507	124.062	63.9567	25.3371
TM9SF3	159.29	184.652	136.685	247.315	101.16	100.989	190.234	135.029	175.764	235.855	212.1	261.974	116.56
NFKB2	12.3852	21.3505	15.0785	21.3877	19.0441	10.332	18.4712	8.90679	11.8982	28.4422	18.8446	8.45725	43.5529
UBE2T	40.4242	14.7785	29.8784	9.97787	58.4994	6.1128	12.0823	49.0742	23.5203	65.7689	45.9803	53.6763	32.8009
PPP1R12B	4.09295	0.685724	1.02726	9.21002	5.82026	4.95042	0.72364	1.30112	0.969073	15.6139	0.979703	1.13772	0.348739
DNAJC10	8.98759	25.0347	14.4475	14.7503	7.9426	9.822	13.1829	16.0334	13.4946	16.1663	12.5374	21.4453	7.92948
GTF3C1	14.3014	16.3344	10.8032	10.2398	10.3156	7.9488	8.74089	13.6643	9.19307	20.0463	16.8589	12.6621	7.36015
IL4R	9.74987	31.5572	12.5309	16.1633	12.1338	16.4695	6.34523	11.4299	14.2904	20.4711	13.8854	15.6725	11.9976
USP33	22.6095	27.1616	12.1024	25.1412	16.8623	14.6546	17.7853	22.2163	17.2066	32.2186	24.5263	12.9481	18.8085
PAK3	0.119592	0.0606889	0.08154	0.0422643	0.0181223	0.0682011	0.0237451	0.0990673	0.106953	0.232184	0.0964486	0.0847494	0.101779
CAPN6	0.0896908	16.1822	12.146	0.0277783	0.441661	18.3939	0.239192	1.67183	12.1654	2.13178	0.839294	1.23647	0.0243158
DCX	0	0	0.0139216	0	0	0.024659	0.0243114	0.0189052	0.0124552	0.0385461	0	0	0.00841799
SNRPA	34.268	48.9399	66.8825	32.9215	83.9285	14.8716	21.4494	26.3024	26.4127	39.1519	33.3955	31.4185	50.1062
SPAG6	0.0590946	0.0281161	0	0	0	0.0381319	0	0	0	0	0	0	0.0221578
EXOSC5	28.0342	42.2364	7.3754	19.4117	42.9099	7.43104	23.1561	24.7399	9.13655	20.1106	15.9523	25.8984	29.2065
DYNC1I2	49.3788	68.6744	43.1664	55.8146	44.2151	33.1386	51.3711	55.4488	37.9814	49.889	55.5019	39.5466	34.4964
APBB1IP	3.13903	3.14417	6.12767	4.83446	5.1873	6.11925	4.9825	6.07298	4.86683	9.34274	3.62856	2.83973	17.791
LRCH4	8.15182	10.2875	8.27003	9.69571	13.0065	6.37265	4.69138	5.43708	13.5903	13.7763	5.36159	9.1907	8.29982
FAM76B	9.20354	12.8542	4.92134	9.29897	4.26525	4.41099	6.04141	8.83053	6.83452	12.5921	10.84	8.18406	6.09649
SIRT6	19.4214	17.7076	12.7305	7.73103	23.662	22.1051	18.0778	10.8404	16.9803	15.6508	23.9514	14.0277	14.2705
TYR	0	0	0	0	0	0	0	0	0	0	0	0.0404562	0.0595018
ACTN2	0	0.0191753	0	0.0161879	0	0	0.0136409	0.0311885	0.0201528	0	0	0.0281426	0.0536626
CAPZB	45.7761	87.4159	61.5414	44.0868	82.1933	86.4355	50.5697	63.2171	50.4826	137.471	59.769	67.6037	90.6132
GPR137B	11.6998	16.1613	9.66073	21.2345	9.49035	6.92393	16.9215	10.7588	9.05378	21.1874	11.8708	10.8658	13.3816
NAALAD2	0.2263	0.379543	0.250431	0.315575	0.154639	0.19616	0.0889662	0.198423	0.281648	0.36647	0.345805	0.18056	0.280567
JADE1	4.40843	5.8823	4.44431	6.9236	5.12123	2.00317	3.57169	1.83544	3.96707	9.05051	7.73454	2.36421	9.88083
SLC25A43	20.3835	24.3119	21.2468	8.714	29.2982	30.4397	11.2337	15.4974	12.1204	11.1774	9.26239	26.9084	2.91669
UBE2A	23.6695	36.6819	34.3178	15.612	31.9165	22.6424	18.026	46.1595	19.9404	30.7129	24.9312	19.6106	16.7926
FGFR1	1.14227	2.11966	2.0153	0.804563	1.24834	1.39849	0.608577	1.71428	1.91156	2.52563	0.984527	1.2724	1.41846
FKBP6	0.06844	0.22182	0.0640399	0.140924	0.122791	0.159828	0.0602796	0.0283558	0.0677113	0.188607	0.0877793	0.0465115	0.0533736
SMC1B	0.0265015	0.0645084	0	0.0633298	0.171984	0.0882425	0.0703169	0.0942168	0.0753884	0.192834	0.122697	0.0198539	0.0527754
FBLN1	2.47521	7.66469	6.8636	1.80622	3.10347	20.7782	4.5843	5.2154	9.10698	11.3973	3.00512	2.54151	2.76363
ITGA8	4.19708	3.7029	2.8777	2.25917	1.87275	5.84765	2.67294	2.30601	4.76772	10.3904	3.32197	2.89677	0.636619
CST7	4.81242	2.42803	11.8026	4.13314	7.79252	6.31197	6.04938	7.17824	4.14839	11.6205	5.5026	5.82754	8.3759
MAP2	0.0872299	0.246279	0.106456	0.011925	0.0757702	0.0870272	0.0142701	0.0446362	0.083705	0.351818	0.214621	0.211457	0.0803195
PIAS2	1.97625	1.92525	2.25455	5.76062	1.8883	2.19104	3.3509	3.34259	14.3837	3.67386	3.01501	2.57373	1.00654
AMPH	0.172118	0.776258	0.32349	0.155338	0.0689759	0.426765	0.267307	0.495288	0.519059	1.85474	0.241489	0.29929	0.191919
ARAF	31.9889	59.1774	55.0901	35.0657	72.163	38.8522	30.1874	54.3425	35.2692	85.8357	31.738	19.8132	14.7005
MCCC1	18.93	21.6714	7.67183	19.6004	15.7238	12.1129	12.3724	20.4741	11.0734	14.1799	19.2503	13.4902	6.68133
LAMP3	3.25147	7.20944	5.26163	5.01317	4.01215	3.30933	2.05658	5.20299	3.50574	39.5283	6.21647	4.75549	14.4267
FAP	0.693992	2.26006	2.02017	0.212262	1.28589	0.415015	0.0747273	3.54189	1.90705	2.91819	1.51558	3.58886	5.13338
NEBL	15.9806	33.2821	28.1188	50.8547	19.0524	1.91697	15.8525	18.2323	14.51	13.736	20.2852	12.4079	0.471183
ACER3	6.87465	10.1916	7.34766	10.8975	5.93855	18.199	6.96196	14.1038	9.63603	16.7527	8.85022	4.96701	5.035
UBE2K	16.9932	20.4825	11.4838	10.7311	23.446	8.42002	11.0963	13.8766	14.1904	17.1724	24.1418	15.3482	12.257
PIK3C3	2.64118	3.59787	2.00098	5.05336	1.76472	1.95438	4.54854	3.57288	4.5888	2.94968	2.24635	2.71595	2.05908
N4BP2	4.11612	3.5982	4.45549	5.71676	1.73453	2.81798	2.32826	2.90218	1.74039	5.83254	4.51394	3.2054	2.09094
TIGAR	4.39017	9.34626	4.10283	1.84059	6.8498	2.86283	3.47116	7.04694	3.98588	6.32271	8.54327	6.78056	8.0233
TULP3	19.384	27.4717	16.3004	17.6117	20.8897	6.13804	10.16	14.3997	11.0991	24.7702	18.4655	17.8445	11.1024
SYNJ2	19.0935	14.2085	9.62691	10.3308	7.87629	7.2837	8.66303	14.6279	14.3782	13.7977	12.8176	19.0694	8.72655
PPP2R5C	19.3045	16.5335	19.2416	39.7564	17.9913	8.44616	15.6112	21.7482	15.3527	15.7373	16.345	18.6257	13.7943
PMS2P1	14.047	22.9895	10.8696	15.9196	17.498	4.00674	7.60412	12.0149	10.8184	12.3611	12.3445	9.4617	12.9252
GNB1	119.952	114.811	77.3833	131.523	103.357	97.7403	89.9772	129.796	126.922	168.497	122.952	83.0185	76.2983
HOXA9	1.13764	78.5216	27.3217	6.64842	48.0827	21.758	2.48125	24.1243	38.003	24.1429	1.77565	46.025	32.739
EDN1	29.3543	43.0867	19.2715	181.701	31.2491	29.0308	67.4005	45.6817	19.9156	24.5408	79.2675	19.4807	1.90381
MLLT10	8.54082	10.9264	6.00919	9.63346	8.05077	4.42907	6.60924	9.84405	6.21807	7.91962	12.2531	8.49493	4.69715
ZCWPW1	1.97662	4.24955	1.79652	6.02246	2.86336	1.29108	1.70589	2.91618	1.60182	1.76616	1.69217	1.6285	1.17882
ADCYAP1R1	0.0134105	0	0.0138595	0.0287227	0	0	0	0.0141171	0	0	0	0	0
FGF20	0.0486631	0.126007	0	0	0	0	0	0	0	0	0	0.285529	0.354962
P2RY10	0.798257	0.272666	5.17017	4.56806	1.56299	0.283773	1.69093	3.44713	2.82985	2.93893	2.57518	2.97019	2.71034
ITM2A	2.57263	4.10882	7.89766	8.14069	5.5607	22.4718	7.29276	9.79533	10.5547	6.33729	5.7824	8.77048	12.5294
NRDC	50.942	62.3547	30.3286	47.3951	42.4917	27.6485	36.7498	50.6841	35.363	59.0235	46.5501	32.1951	43.5264
VDAC3	79.3005	80.47	55.2515	60.1837	119.529	47.8918	63.9079	139.715	51.556	87.3013	130.434	103.568	103.364
PCM1	9.15959	14.4795	11.6671	28.8602	11.9265	10.3109	14.3944	25.1981	11.1462	15.0719	10.4195	6.92862	12.6955
TNRC6C	2.71685	3.70051	3.40855	2.31969	1.05107	1.37334	1.63857	1.71099	2.3492	3.39779	2.97938	1.36903	2.08759
CBFA2T2	11.8663	10.1649	6.30882	10.3451	7.63323	4.30592	3.23893	8.26697	4.8767	7.0332	13.0157	4.8182	4.42959
BRINP1	0.110639	0.828307	0.0733294	0	0	0.2132	0.181582	0.0622399	0	0.0290058	0.196722	0	0
ITCH	31.1148	29.1401	17.2558	25.8239	9.88649	3.98797	10.133	24.1377	11.9024	24.1753	22.252	22.0795	3.81622
PKD2L2	0.0481549	0.108626	0	0.255387	0.0558317	0.0827384	0.0652453	0.277809	0.0359445	0.13482	0.092091	0	0.0586824
TP53INP2	36.1822	55.6214	24.3716	8.24272	22.2451	81.8481	10.6212	21.5463	70.106	50.5938	20.7922	22.2073	8.88354
SDF4	31.9088	53.1949	23.4531	30.0846	43.7773	41.3368	34.12	30.3836	40.8749	51.6263	38.8025	25.6842	34.8229
MYH7B	0.439528	0.5961	0.434218	0.522797	0.6814	0.509949	0.166583	0.588585	0.282448	0.527612	0.513378	0.75409	0.155608
BPIFB2	0	0	0	0	0	0	0	0	0	0	0	0.0477003	0
TP73	1.49702	2.38446	0.13257	0.532177	2.02693	0.068162	0.325408	0.133697	1.41102	3.59382	1.23434	0.313008	0.809643
TOLLIP	17.1981	20.911	15.4909	15.9405	20.0158	14.6801	13.9954	11.6738	17.5387	16.879	12.3849	12.342	13.8761
UBE2D4	5.14085	10.8728	4.26781	6.59461	8.46635	4.25987	5.78274	4.48995	5.78291	5.78677	3.73429	2.88683	5.57659
CLUL1	0	0.0861192	0.0246208	0.112627	0	0.0654169	0	0	0.0221742	0.0280479	0.0264651	0.0653	0
RUNX1T1	0.325927	0.609825	0.614269	0.180277	0.13881	0.614873	0.220586	0.522534	0.718047	1.10338	0.470699	0.284108	0.401384
CDH17	764.9	719.422	370.843	567.171	301.602	438.903	631.825	369.791	537.894	503.624	438.234	670.449	141.407
THOC1	6.59237	8.60854	5.24373	10.9181	6.18262	3.87935	4.80912	8.72999	4.48484	6.93453	7.49198	8.20094	7.19849
FKBP7	3.91164	9.07506	4.77049	4.43369	5.0923	2.84514	3.44084	5.41801	5.2848	6.4175	4.93276	4.63475	2.77969
OSBPL6	0.152756	0.213031	0.16096	0.109781	0.0493939	0.446156	0.164491	0.11531	0.34922	0.681097	0.167141	0.147629	0.0224282
SLC1A3	0.739946	1.20995	0.408573	0.610219	0.160597	0.326959	1.36567	0.213793	0.333221	5.69206	1.30659	0.329106	1.58796
XRCC5	198.469	236.112	127.868	128.17	138.496	65.1655	125.752	212.766	122.241	185.9	192.12	193.901	88.348
LXN	17.8146	28.2324	15.6475	45.451	17.2823	46.9107	42.4223	29.2965	43.5466	50.9542	17.9337	13.7424	18.0794
SP140	0.891482	1.27572	3.52947	3.12919	2.46101	2.1499	2.01954	4.30109	2.01704	4.30864	1.65654	0.891065	4.52201
MKNK1	7.94198	12.4773	6.84692	8.17396	8.92155	8.99281	6.92308	10.76	9.88324	13.3625	7.70548	6.57458	7.26125
TNS1	2.87672	3.85196	3.85934	1.65845	2.21125	5.63233	1.8528	4.54548	5.10026	8.23861	1.82199	2.32379	2.56853
REXO1	11.5437	15.0091	11.3782	9.25595	20.9144	10.206	12.318	8.10184	7.50997	10.7455	14.1081	10.886	8.87841
SAR1A	13.0747	15.6847	11.0938	13.9721	24.2668	4.91729	21.6207	10.8357	21.6516	16.0043	12.3786	19.3101	11.3698
CDC14A	3.80088	4.93556	1.9905	12.0285	2.05352	3.50001	0.772325	3.50791	4.48456	3.72715	2.65361	2.83761	2.64183
RAPGEF3	0.630333	1.8843	1.70548	5.69317	0.913216	2.11574	1.75677	1.39205	2.90093	3.35778	0.682	0.801986	1.92654
CEACAM1	99.2393	118.39	146.334	112.287	133.604	284.96	220.754	81.1196	222.437	249.554	265.708	97.6715	116.843
SENP1	10.245	18.0804	8.44299	8.41525	9.17176	3.17787	6.06047	10.7734	6.9754	16.2128	11.0178	14.6924	5.35773
DUSP13	0	0.049434	0	0	0.0402609	0	0	0	0	0	0	0	0
CIC	9.79336	11.2589	7.43908	9.11935	12.2479	7.88186	11.6253	8.05332	7.76974	14.2115	10.7616	8.7325	9.61427
LIPE	2.09533	3.82519	1.13126	1.19092	3.00779	0.693484	1.29338	0.99733	0.824607	2.12397	1.66398	1.96215	2.14932
FDFT1	44.1179	45.8201	57.2726	51.3057	68.5439	30.7156	36.3949	197.876	56.1764	47.9585	43.6052	34.2601	38.0171
PAFAH1B3	19.9069	41.0377	9.20125	9.63978	50.2002	5.81242	27.6309	17.4045	10.5025	28.0466	21.4472	24.712	43.9885
OPHN1	2.82143	5.68876	4.7939	5.54015	2.31289	2.65037	3.63965	5.2954	2.85032	4.68695	2.37739	2.17294	0.4611
AFM	0	0	0	0	0	0	0	0	0	0	0	0	0
KIF22	35.5605	41.5896	17.4882	15.5644	35.7453	10.7327	9.36762	33.0052	20.8717	34.7127	35.5204	30.7432	21.5114
SCGN	0	0.823006	0.159738	0	0	3.51643	0	0.193934	0.835863	3.26195	0	4.86709	0.316996
CARMIL1	29.5149	20.9101	15.0194	27.9072	10.2333	16.9039	22.7107	21.306	29.1316	20.311	25.4812	28.3991	20.5695
PGM1	20.4257	43.4633	24.1773	23.8201	19.2653	56.4216	43.2501	30.625	40.3117	46.702	63.4767	13.1504	9.62459
DDX1	85.7103	104.634	54.4529	62.4283	68.6815	35.0066	63.8969	86.1899	58.1257	100.512	83.4032	92.0907	59.3589
DNM2	29.7327	42.4303	44.1866	46.4065	32.3388	39.368	50.1051	30.6216	34.4381	62.3445	29.2434	25.5939	18.7754
EPB41L2	65.9541	77.3545	50.5185	68.952	32.6959	24.7451	64.7152	34.5557	50.5304	54.2834	43.5184	55.9044	26.8018
RIMS1	0.0179116	0.0272638	0.10737	0.00767207	0.0217599	0.0897205	0.0645257	0.00754134	0.194776	0.092217	0.0238773	0.0266781	0.00671559
MOXD1	1.94592	2.841	2.64962	1.41852	1.71539	1.85625	0.695344	4.41365	1.66094	4.32974	1.37555	1.1521	1.09114
STX7	11.9139	11.9293	10.1652	16.188	6.72632	7.98302	11.032	15.5427	12.3458	12.7439	8.06792	11.5322	11.5819
RABL2B	5.45137	8.72602	9.56793	7.86648	13.2524	7.98899	6.12664	5.78284	6.89681	9.04383	4.90263	5.65059	6.6446
KEAP1	30.7175	39.8488	13.9196	16.3643	19.851	18.6412	32.5513	20.1389	18.8483	37.9438	23.6051	17.5827	22.4142
DDX43	19.0428	15.6005	1.14042	0.159198	0.137598	0.454683	0.172253	0.231085	0.924739	4.84004	0.0855636	0.577212	0.36616
PTPRH	16.3759	20.9331	17.7229	24.0395	14.6504	55.6319	39.6579	15.0932	42.5113	44.9317	15.0996	14.3892	50.4556
DCT	0.0243019	0.0231968	0.0125593	0.012947	0.0502127	0.0220789	0.0219314	0	0.028213	0	0.0134998	0.0113114	0.0113908
SLC35C2	26.8484	28.6556	10.9326	12.8187	26.5077	7.64649	6.29773	13.4472	7.98865	13.5529	14.5219	9.27764	6.82883
CRYBG3	2.9346	8.71105	4.70276	6.54922	2.05413	3.2538	4.98635	4.20537	4.72083	9.73234	3.87822	5.43264	1.41773
EPHA6	0	0	0	0	0	0	0	0	0	0	0	0	0
SCTR	0.0669918	0.371607	0.0190243	0.544192	0.0276278	0.217895	0.356946	0.0828323	0.126645	0.146676	0.110796	0.0281846	0
RFX3	3.81416	4.86391	3.25982	6.09371	2.61034	1.75055	2.07341	2.96846	3.15975	3.27095	3.64782	2.91004	3.43414
RAB21	9.84953	15.2216	8.3789	10.0785	6.68795	5.50987	6.62499	8.93505	7.92921	13.5116	11.7585	13.0461	5.31001
SLC4A4	6.46724	12.7519	11.1154	3.32416	1.37478	37.9212	6.32321	4.36761	40.7838	10.9083	1.61588	4.93854	8.21092
SMARCA2	9.42254	17.571	9.60734	12.1812	7.83448	9.22257	8.86033	9.4678	9.07425	11.8276	12.3932	12.3886	7.47925
SESN1	27.639	30.9419	38.5566	28.449	15.9077	13.4046	11.32	43.0677	11.5351	11.3449	13.4546	39.0577	8.05989
MID2	1.08985	1.14439	1.71606	5.03691	0.491498	0.536733	1.36227	0.700151	1.07068	3.91789	0.699685	0.750847	0.61879
PIH1D3	0	0	0	0	0	0	0	0	0	0	0	0	0
COL5A3	1.81429	1.95568	2.82302	0.732626	2.98922	9.69071	1.19253	3.51187	3.31575	7.86202	3.39969	3.04822	5.67282
SRCAP	23.8329	30.1561	18.8046	16.512	16.0198	13.9047	13.8089	11.2051	18.3415	24.9735	18.8901	13.9522	5.09809
PUM3	66.7172	78.2686	52.1974	32.094	74.9135	15.8928	26.3428	69.6114	30.098	46.8759	77.2647	75.1756	34.5005
CPB2	0.212577	0.189205	0	0	0	0	0	0.0412804	0	0.0651769	0	0	0
CHRNA3	0.0491543	0.181856	0.15969	0	0.189833	0.249163	0.179261	0.359012	0.337452	0.29245	0.185365	0.305791	0.2502
KCNN2	0.0910701	0	0.043779	0.738535	0.0291731	0.0760581	0.643173	0.0931469	0.0521779	0.526217	0.108777	0.117496	0.183953
CNOT4	8.15134	14.9294	7.85043	13.5501	10.5094	6.56137	7.96976	10.3501	8.85135	15.7708	11.1788	9.45397	6.4748
PSEN1	26.0224	27.4093	20.4761	28.3574	19.7522	23.4937	24.9069	32.8358	28.4826	25.9363	23.5743	23.6982	6.77246
CPOX	20.8138	29.8766	17.9972	23.5203	13.1974	10.5338	15.0597	29.6469	14.3272	35.2706	24.0569	21.7932	13.8533
CLDND1	19.9476	33.6616	32.2855	14.1292	5.72443	12.9512	14.3154	8.47664	16.5675	33.3942	36.6009	23.353	20.8211
MOK	1.45787	1.14374	1.33273	0.729358	1.53113	1.58589	0.719515	1.95798	1.18867	1.57555	1.14636	0.743648	0.846212
HSP90AA1	772.601	474.433	480.258	259.136	634.772	109.842	229.551	1352.32	316.951	612.71	700.507	872.355	499.978
DLGAP4	36.0368	22.3396	13.5542	11.7987	40.7999	6.52969	6.89243	13.6528	10.1285	13.7956	7.92734	22.2471	4.77586
CFHR2	0	0	0	0	0	0	0	0	0	0	0	0	0
CROCCP3	1.35291	1.63112	0.751876	2.01681	1.2754	0.802539	0.475063	1.04599	0.720453	1.88449	1.01145	0.548143	1.06857
NDC80	14.587	14.7731	6.99538	7.83329	10.3472	2.58142	6.30342	13.811	10.1519	13.5248	10.4206	20.2825	13.7611
AP4E1	3.57083	6.45538	1.96629	4.32468	4.04192	2.59333	3.28085	3.69173	4.99812	3.33048	4.439	4.05186	4.35554
RSBN1	11.464	14.7608	7.68043	19.2434	8.0596	8.37079	11.5185	12.3567	10.582	17.2703	13.0061	7.76031	5.73247
MAGI3	10.4304	16.3286	8.06129	16.2455	7.29991	13.3005	13.5395	10.6874	16.9066	16.0491	13.9942	9.83973	3.48927
CXCL2	63.8284	109.504	92.3655	23.0488	374.378	6.39426	46.3266	106.214	15.3482	111.574	365.903	94.2335	13.4353
COL4A4	0.149899	0.229363	1.62078	0.602875	0.338215	1.32227	0.315429	1.10431	0.766044	1.17216	0.252282	0.342726	0.11507
TCF7	2.86398	7.09978	4.06552	4.53078	3.97013	0.643677	1.82545	2.31779	1.4737	2.57767	14.5523	2.13779	0.318209
OSTM1	12.663	16.4813	10.8689	9.03443	9.6466	8.49325	7.87483	11.4133	10.677	14.7644	12.9882	14.6205	18.3025
CDH7	0	0.595977	0	0.0365938	0	0.0199306	0.0512208	0.0327278	0.0641463	0.0309366	0	0.117265	0
IMPG2	0.0109689	0.214289	0.0440631	0.184765	0.0553003	0.0396636	0.089046	0.0817124	0.0705591	0.067269	0.0365583	0	0.0814683
EXD2	7.13114	4.79933	9.75411	8.72113	9.82205	6.98632	6.20422	12.0451	4.77901	5.39553	10.1405	5.19396	2.27984
ARG2	5.40442	5.87899	6.57152	1.87178	7.73718	6.09433	0.966422	2.58093	0.681241	7.11294	7.7061	9.44809	7.2157
MEF2C	1.49724	2.18393	3.11048	2.66345	1.54116	2.92847	2.2867	3.41778	3.04143	4.00519	2.58429	2.91458	2.06907
PTPRC	8.68815	12.3065	18.0598	16.1011	9.94733	9.64299	11.3676	17.2812	11.318	20.7826	13.5781	10.6735	21.5537
CACNA1S	0	0.018194	0.0156435	0	0	0	0	0	0	0	0	0	0
PKP1	0.454977	1.87818	1.10745	3.57136	2.44041	0.0875651	0.126332	0.31018	0.681804	1.1963	0.281899	0.19803	0
UBA5	13.8323	23.1406	12.8567	18.6793	11.4801	7.73366	11.2164	18.5962	11.2777	16.4823	16.7139	10.5802	6.98264
STK17B	18.4892	20.6789	20.8571	27.2893	13.3959	18.642	17.0341	23.0704	24.4362	30.5494	25.0041	16.7832	18.9999
ZNF510	5.4499	12.9944	4.55077	8.98244	4.42561	3.05612	4.84794	5.12067	4.99838	7.17548	5.83443	4.27353	1.90495
LRP2	0	0	0	0	0	0	0	0	0	0.0348773	0	0.0204368	0
ZNF506	7.6923	11.8901	9.3352	10.5984	5.58944	4.58757	4.55543	5.52761	7.32653	15.0906	9.96667	4.45545	2.54671
JMJD4	3.72948	7.09913	2.4288	4.1938	4.37438	2.84045	1.6934	4.43346	4.01445	6.77082	4.09117	5.53192	1.60483
AACS	2.83708	5.83035	6.21785	3.97414	5.15049	3.20334	3.29653	3.78601	5.03896	7.29352	7.34354	4.39797	1.12619
DELE1	22.6572	17.5334	19.8724	30.6046	22.6039	19.0597	20.7388	25.4573	14.9566	25.0109	13.5719	18.4142	11.2991
SLC13A1	0	0	0	0	0	0	0	0	0.0193777	0.0234887	0	0	0
CADPS2	5.38993	12.6877	4.71167	13.4805	1.1947	6.20575	10.2618	1.58181	5.78398	5.70929	11.2915	1.43318	6.83014
PCDHA6	0	0	0	0.241342	0.0308509	0.0239188	0.0360456	0.0157182	0.0521214	0	0.033175	0	0
PCDHGA2	0.828107	0.513378	0.147957	0.309033	0.162049	0.0873589	0.0246084	0.445272	0.0840149	0.504137	0.200006	0.662146	0.127805
HSPB11	10.3404	17.2819	5.22024	13.1851	15.8077	4.69771	5.20383	15.887	10.1589	17.5441	9.54576	4.69521	9.09187
PHLPP1	4.18303	5.3647	3.25249	9.79669	2.56743	4.30035	5.25249	3.41296	4.61345	5.27335	3.68661	4.01159	3.39576
ATP8B1	54.293	48.6773	66.797	82.6535	13.2271	55.1769	80.0324	36.669	74.1456	52.7863	42.8901	42.0757	11.2677
IL12RB2	0.381904	0.351443	0.417624	0.267526	0.573826	0.315787	0.400836	0.418703	0.225398	0.368493	0.408645	0.119094	0.429609
SMARCD3	0.991062	3.35066	2.18917	2.10195	3.39437	2.27035	1.25825	1.63683	2.3662	4.67423	1.34947	1.41571	2.9044
FYB1	4.366	6.00132	9.26739	7.21105	6.45868	6.2383	6.05562	7.13714	6.17024	13.8809	6.00902	4.7573	17.254
MPP4	0	0	0	0	0	0	0	0.0685543	0.0173198	0.0228205	0	0.0465432	0.042548
STRADB	12.6273	20.11	16.6534	24.0471	24.6324	21.5732	10.658	21.1626	23.4108	25.6698	15.1763	20.1761	7.8443
BZW1	29.7934	48.808	45.0514	55.9558	28.7716	31.3659	49.7355	66.899	60.5694	48.3192	60.2391	70.4585	43.0118
C1QTNF3	2.27544	8.36943	4.52753	5.81577	2.97201	4.16842	2.44708	2.56991	2.86288	2.49068	3.54789	1.45254	2.08841
ME2	7.9748	12.1173	6.62764	7.41174	2.16448	9.82341	11.1971	12.4216	7.74133	13.0336	11.8984	14.5182	8.46843
C5orf22	12.4809	32.068	20.5996	17.6255	14.1998	10.3672	15.4023	18.4641	15.8434	27.96	37.595	13.2008	33.3317
CCNT2	12.3914	14.0749	7.22898	10.2751	7.40697	2.83775	8.54198	10.4873	9.09142	13.6609	13.8231	6.36358	3.65325
FAM135A	16.1509	15.2738	9.19098	33.2786	6.0253	7.36613	15.6408	11.8622	11.0813	12.898	13.5376	11.151	12.4178
COL19A1	0	0.0421908	0.0343765	0.013358	0.00859019	0.154113	0.00750365	0.152748	0.0535846	0.214112	0.00923858	0.0232225	0.00779489
EPB41L3	2.18535	3.50515	3.52991	0.91167	1.47087	11.118	1.19212	2.07952	8.63063	4.37574	5.80296	2.28654	4.0112
DLG3	14.3093	33.9517	15.6264	30.7158	34.3944	7.43388	25.7401	34.3278	24.3254	38.5478	19.8966	15.2168	15.795
KCNK2	0.0235486	0	0	0.0250931	0	0.0894731	0.019455	0.0369992	0.130652	0	0	0.0530054	0.873074
SERTAD4	0.960514	0.829486	1.84577	5.50448	0.513434	5.00709	6.61559	1.29348	2.34832	5.17584	0.862389	1.83039	0.196027
TRAF5	18.0279	26.7442	30.8686	30.7998	24.3896	7.65003	9.82407	22.3501	18.0723	19.387	31.6829	29.1051	5.71373
MRPL22	8.47612	9.12463	5.91542	6.10084	12.6891	4.74937	6.64612	12.093	5.18761	11.7591	11.3456	7.41263	8.99934
GEMIN5	20.7927	19.6759	11.2973	10.0437	13.3372	3.37503	7.28644	23.3923	6.44038	22.7797	22.0975	21.2913	5.97857
NFE2L1	63.8712	58.337	29.7004	70.5391	36.9552	74.2329	46.226	60.2892	58.9095	74.9135	65.6309	56.6175	39.226
GSK3B	24.7388	38.3835	18.4907	35.2144	14.8574	11.1221	21.2675	28.8401	17.7561	25.9515	26.1826	22.6777	10.9872
ITGB5	15.3535	36.3456	20.704	31.3428	19.0259	16.5708	17.9984	15.9496	20.5352	29.0915	17.0206	13.9153	12.12
ERC1	2.93209	6.07191	3.26111	2.65069	1.70613	1.63825	3.70742	4.16507	3.19124	5.12713	2.66548	7.40043	1.10247
LINC01587	0	0	0	0	0	0	0	0.0714647	0	0	0	0	0
RNF13	12.7305	16.1976	23.5067	22.2699	9.49486	10.8847	10.5479	31.4141	9.37844	17.1142	11.0684	15.5651	9.61926
TRPM3	0	0.0627134	0.00382926	0.00492668	0	0.00219519	0.00415194	0.0116649	0.0173248	0.00564272	0.000255599	0.00846007	0
PALB2	12.9885	21.0724	10.1083	10.9951	11.011	3.30095	9.62548	13.9329	7.56012	14.3516	16.6383	15.7456	6.3277
DOP1A	13.494	12.9017	9.17334	14.2995	5.69908	5.33075	8.2536	8.58115	5.62905	9.43942	10.3193	7.20429	4.83589
LYRM2	13.7856	8.69479	6.33116	9.33783	8.91979	6.50318	7.56181	11.0818	6.51946	7.76909	9.50635	6.51074	6.80488
BCKDHB	18.5623	30.7531	19.3712	29.1882	15.3764	19.6209	14.0682	21.5145	13.5004	9.79628	16.2689	14.9003	8.52101
KAT6A	8.1399	8.97409	5.95688	6.69166	4.88416	1.44553	4.78499	10.1825	4.20934	6.85792	6.62977	11.8921	4.40768
TUT7	22.5422	27.0201	19.1684	28.5426	11.472	13.096	18.3857	18.7969	15.8515	27.0314	22.4169	22.2986	13.1103
ULK2	1.66883	3.37911	1.5474	2.36	2.27437	1.5345	2.2112	1.25763	1.37896	5.03175	1.29539	1.49723	0.514919
GRHL2	36.0676	23.1679	18.8271	30.3109	26.7435	12.8688	15.433	25.1866	14.1588	22.104	23.8145	29.058	11.919
TNPO1	28.4257	41.1674	24.5938	32.9329	21.3345	12.5117	28.7769	34.6388	22.2495	46.2275	42.7992	30.762	20.3967
PLOD1	27.6329	31.0053	17.502	15.8244	35.7885	16.3623	13.5877	19.69	21.5079	41.8225	32.2306	21.6839	66.7945
P2RX5	0.897168	0.905034	1.7643	0.82314	3.07096	2.05334	0.648612	2.75667	0.498306	4.04272	2.13507	3.06898	2.78799
ITGAE	2.65545	3.86975	2.88759	4.81745	6.17016	3.47346	4.64572	2.99234	2.73787	4.81817	2.70274	1.91924	9.26406
DIS3	21.6682	26.4138	15.7903	14.3417	14.6462	5.77767	9.81293	15.5474	11.8535	15.8563	20.4458	16.5965	9.06932
PIBF1	11.5151	17.6279	13.6035	16.1975	11.5171	5.86144	5.89764	10.9949	7.41056	10.7899	15.1344	11.7232	6.80015
TDRD3	5.42027	9.21418	6.57366	8.70699	6.86914	4.8225	5.56723	5.56135	5.609	4.11099	6.47221	6.45776	3.84774
AC000061.1	0.472064	1.79555	1.59687	0.836339	0.633166	0.0356875	0.336694	0.472419	0	0.842509	0.958668	0.399929	0
NUFIP1	12.8368	22.5274	11.2475	6.74195	14.8251	2.28531	5.85814	18.0224	6.79258	7.91468	13.8349	7.85625	5.13271
PDS5B	8.2429	19.2365	8.32096	8.46646	8.91732	3.53144	5.07563	10.7594	7.71623	10.4611	10.9739	47.7632	5.04873
OXCT1	18.5178	33.6048	9.44038	9.7794	20.6355	10.3303	18.3877	6.49502	12.0546	13.429	26.0554	9.14603	13.3086
RRAGB	7.21882	14.731	10.2392	9.54606	5.53369	3.75011	6.97858	10.0688	4.39953	7.48892	6.32445	3.40057	5.49231
EPYC	0	0	0	0	0	0	0	0	0	0	0	0	1.64882
CYLD	3.46732	11.2393	7.51115	5.11472	4.23649	2.77714	3.45151	4.43477	3.2321	10.975	10.3038	4.98506	6.80768
SLC27A5	1.22656	1.36977	0.514108	0.384716	1.93251	0.374385	0.757552	1.13564	0.294652	1.18215	0.4606	0.502203	2.54109
ZNF324	3.96665	4.83773	0.819951	3.33871	3.23719	2.32295	3.5056	1.30776	2.09777	3.59968	2.80774	1.18969	4.03462
ZNF671	1.07929	1.87003	1.27936	0.676299	1.25091	1.31822	0.610831	0.662197	0.824607	1.86199	1.61606	0.692947	1.433
ZNF416	5.42544	7.62624	2.39499	3.57771	2.68732	1.9424	1.94731	3.04212	2.29044	5.50277	3.14723	3.34618	4.49484
ZNF586	4.57723	3.63899	4.1154	9.66622	5.24044	6.7348	5.64579	5.56559	3.32846	6.37592	7.21924	4.58344	7.60261
ZNF264	2.5937	4.65707	1.15176	0.562546	1.39902	3.04374	1.78105	0.977235	2.72433	4.20796	3.00687	1.90581	4.85484
RPS5	138.292	173.989	77.2041	208.891	266.233	105.754	161.684	137.928	100.165	143.495	164.106	146.71	203.289
FAT1	125.416	143.265	18.5841	24.0563	13.8089	13.1972	63.8621	25.2229	38.6816	48.0915	59.7156	24.6362	8.54075
YTHDC1	17.2167	17.9133	10.8643	18.7412	12.9453	7.66223	8.41188	9.09615	8.30438	19.0461	17.0079	12.514	8.64657
CHMP2B	31.2719	35.7752	62.1153	28.6885	21.6107	20.8182	25.4296	24.771	32.0014	40.5732	34.3676	24.3027	18.115
SMAP2	22.3274	27.3678	28.4137	19.9054	30	37.5744	30.3615	25.644	23.312	77.1008	24.2369	19.1935	25.9764
PPIE	10.9388	12.8798	5.19278	17.3955	22.3852	5.35011	7.46096	17.5587	6.99743	16.2855	11.0225	9.34649	6.73024
ZMPSTE24	85.8592	87.7543	49.8944	48.6673	49.4139	48.2679	54.3946	94.9843	62.206	104.46	97.9925	55.4445	53.9666
STARD7	88.9557	107.112	55.6066	60.8148	67.0135	47.0843	67.1735	98.3964	63.4086	104.126	91.6582	113.44	59.3087
NOA1	45.4076	40.4621	31.7453	60.8564	39.0703	26.1858	50.0859	34.3905	29.3313	34.2621	43.5001	29.6915	24.9479
REST	14.0466	20.5555	13.362	17.0075	9.56634	8.6387	9.53958	11.5538	9.87714	18.5331	16.1445	9.42719	10.9172
HAL	0.364658	1.12097	0.103046	0.154035	0.228169	0.437006	0.234285	0.265659	0.24992	0.954617	0.37575	0.203508	0.167221
SSH1	6.05441	9.11727	5.48067	6.07117	6.00673	4.80423	5.52834	6.58568	7.5247	12.6613	8.32568	5.97899	3.10199
GSTP1	412.782	411.03	387.75	379.646	630.402	174.996	354.285	496.151	355.188	516.976	305.24	401.027	350.08
APLP2	113.507	93.9528	76.1948	85.1413	59.0711	111.685	99.0008	114.647	90.9383	179.529	110.689	80.7433	87.4276
FAM234B	0.284967	0.805585	0.469334	0.724141	0.560881	0.314399	0.321854	1.09648	0.375008	1.52864	0.32787	1.26665	0.757635
SLCO1A2	0	0.0192147	0.0120659	0.0184807	0	0.00731603	0.0201746	0.0531327	0	0.00975381	0	0	0.0556153
WBP11	51.5196	55.7566	32.334	37.6081	35.0341	20.3489	25.4452	46.7829	30.3477	65.4507	47.8212	29.8168	23.2114
EIF3I	104.294	221.805	92.145	128.626	265.687	87.0687	127.276	190.63	142.308	214.621	183.418	125.709	182.552
NKAIN1	0.144919	0.0700112	0.0570449	0.0591047	0.0568767	0.02526	0	0.0581002	0.0256871	0.287511	0.0766417	0.218359	0
COL16A1	1.39555	3.41586	2.39401	6.07894	2.4784	4.73003	1.20297	2.12693	4.18927	5.22492	2.75888	1.38813	3.18964
TXLNA	16.1489	39.9572	14.9225	28.8265	31.1472	19.3414	22.0163	23.3139	24.6644	42.2783	31.0781	19.5557	23.2297
APOB	0.012357	0.238971	0.0191574	0.188277	0.00638311	0.31312	0	0.00650408	0.0402612	0.0150419	0	0.0115034	0.0400223
NCOA1	10.0823	17.5256	13.3729	16.2803	5.26467	13.0125	7.87967	11.0758	9.98147	18.6005	11.3775	16.5686	4.69354
AGBL5	9.72714	17.5168	10.5538	18.5505	3.57018	5.64506	6.65434	13.3028	8.57949	8.2894	8.78012	11.78	5.99487
EFR3B	1.44351	2.45182	0.109897	0.11961	0.18577	0.342295	0.414067	0.425229	0.270473	0.516924	1.63917	0.16762	0.116789
KIF3C	2.67693	4.58025	2.95223	2.25613	2.83179	0.689731	1.00276	1.98914	0.550782	3.82541	2.31716	2.12414	0.778708
RAB10	140.926	164.796	122.51	102.418	82.7084	66.4503	103.825	116.966	106.714	155.261	126.37	158.521	123.95
GCKR	0	0.0188994	0	0	0.0847477	0	0.117567	0.0253516	0	0.835602	0	0	0.466347
HADHA	106.508	131.769	95.3592	121.008	83.466	150.045	110.916	102.488	127.744	175.737	147.889	121.339	96.4961
CAD	23.4364	26.852	16.2789	9.9491	18.9798	5.44039	10.04	22.9799	12.2883	24.9349	19.0122	27.7962	13.2555
CD59	19.035	22.8964	13.108	39.3104	24.936	31.6642	46.3664	26.0723	26.1198	27.6889	15.5009	10.1347	31.8491
CD82	6.85848	27.6146	15.0034	12.7113	13.8118	7.98989	19.2791	14.1401	21.7116	23.7359	7.6126	6.7521	23.4131
BCORL1	4.01093	8.32294	4.28673	2.88582	4.74515	2.73548	0.95309	5.17088	1.41133	4.09118	2.369	2.41507	0.456717
ATRX	10.0005	14.1791	14.2652	11.9832	13.3121	8.30017	6.21474	16.4944	7.46532	13.5938	10.2331	6.3994	12.0215
AK6	4.80177	10.2866	6.50956	7.95152	9.44692	6.07141	5.44332	13.891	6.97883	11.9344	4.87349	1.96324	11.0123
FCN1	0.239497	0.442169	0.524879	0.090509	0.444566	0.424296	0.204904	0.208013	0.178289	0.802209	0.553171	0.848779	2.06907
MYNN	6.72857	15.6218	6.77257	10.3535	5.71774	4.6406	5.42219	6.49944	6.22386	7.80721	10.1466	6.30903	5.42545
SCAMP1	3.44622	23.9851	22.5451	14.3709	17.8135	12.6241	7.55042	27.3672	12.2872	11.2332	29.2107	24.6196	11.5112
PREP	41.9541	33.3525	31.8324	31.8209	27.9784	13.7392	38.372	51.7677	14.6489	35.0005	31.319	30.0929	7.11141
HACE1	3.14284	4.46192	1.87924	3.55065	2.04254	1.12547	2.06227	4.67207	1.00953	2.28474	2.78067	1.18982	2.50629
SEH1L	8.42391	11.7438	6.80014	9.13312	6.45465	4.06436	8.69604	9.46874	6.33485	12.9995	8.36734	15.6902	10.836
WDR47	7.29068	7.55351	4.39401	6.23881	6.24349	3.73864	4.07076	6.50925	4.25694	8.87628	8.47386	4.35947	4.49376
WDFY1	67.9558	97.2615	41.712	61.303	29.5124	24.2391	48.926	50.538	41.231	60.9369	87.3916	50.2302	23.2254
SLC25A24	42.8283	65.4266	12.5814	20.1904	8.78347	30.4402	55.5141	35.9312	21.0622	88.5329	33.9705	35.7995	18.3393
MAP3K4	16.8513	13.9035	8.40881	9.49976	8.03283	5.39352	6.46488	12.0681	7.33985	9.42362	13.2838	11.8308	8.18191
PILRA	1.81891	2.83096	2.71252	1.3262	3.52524	2.75898	1.86214	2.06152	3.05079	3.88763	2.19597	2.22275	8.30925
IGSF9	4.80056	5.87566	17.2195	3.15599	5.66988	20.5825	5.20689	5.04526	14.1192	18.1268	4.8501	7.85439	21.6636
ABCB1	29.2715	9.81839	2.48977	2.33903	4.74494	10.5645	39.8049	2.07082	23.578	20.6761	2.10904	13.2191	1.62749
AKR1B1	9.04601	30.5543	7.31756	4.21745	8.25271	5.18397	7.06808	5.44172	5.95729	11.502	4.92374	4.27736	11.4259
CPNE3	94.7643	46.943	60.4995	54.7243	61.2324	23.5955	54.2947	86.3935	34.4777	70.199	92.9886	48.6583	28.5813
RRN3	22.6075	30.6803	15.5263	20.4949	18.8323	9.01154	15.8588	16.0823	10.5196	21.29	30.6707	24.1882	13.2552
CTTN	42.9458	64.632	41.7118	53.9581	46.7871	41.4765	45.48	46.1847	50.434	76.0744	44.4967	36.1786	41.7284
WNT11	2.43063	5.89165	6.04299	1.47994	7.4578	0.429424	1.0901	4.33291	1.43303	0.977151	9.21586	4.07323	0
TTC39A	8.6214	13.4687	7.6215	11.4959	11.1022	11.5202	7.32271	5.59503	16.8896	11.1027	9.6953	3.99504	0.109394
EPS15	21.8133	27.2465	14.5464	31.4463	16.6044	14.6635	18.5126	19.9518	19.0235	27.1847	22.6984	19.0331	19.3163
ORC1	12.9237	12.8911	4.55486	1.3328	11.4424	1.24388	2.3641	12.8223	7.07262	15.8706	12.7454	9.66986	6.56957
MGST2	27.7734	32.8908	24.768	37.0467	38.5657	26.1768	41.2021	17.7096	25.9355	33.9985	36.0247	14.8053	27.9046
CHERP	22.513	28.1579	15.3423	12.8705	22.8937	9.3271	13.48	14.3793	12.113	34.8486	21.1371	17.1018	13.2336
ATG16L1	11.1738	27.5016	12.6269	10.7356	14.4924	5.09569	11.8686	12.6299	9.59987	21.2695	14.1227	13.8603	5.00722
USP40	6.56645	15.7347	9.3048	10.9944	11.8448	6.24563	8.20309	11.5042	6.48863	9.92007	9.1816	5.93715	5.82568
POMGNT1	10.8041	22.5251	7.83584	17.7965	16.266	8.79062	10.7502	9.22072	10.4236	14.618	11.1164	6.67375	7.10738
RAD54L	13.395	7.99376	3.73189	2.06317	11.6605	1.87663	1.69447	10.8221	5.61947	12.3518	12.0009	6.55064	7.02156
MAST2	14.9387	22.2576	13.9252	33.3207	28.5787	46.2186	18.5217	19.8731	28.3396	33.5788	16.0035	11.6477	16.4288
DNAJA1	211.267	230.054	152.803	127.485	175.118	59.3965	93.1892	206.411	103.853	229.131	293.187	235.837	245.001
B4GALT1	39.4239	92.7339	75.5975	52.0066	39.5475	66.5014	46.0114	44.7205	78.7941	93.1035	64.2644	57.4776	31.6687
CHMP5	49.3035	61.1119	59.4391	81.3351	42.543	48.3225	53.2838	46.3333	50.0584	73.888	55.8016	41.4501	44.3739
NFX1	20.377	32.2704	26.1742	28.1501	19.1452	13.7006	14.7413	16.9619	22.4095	21.2049	21.0631	16.4367	14.4392
AQP6	0.194005	0.975469	0.219237	0.15825	0.193308	0.0163517	0.0990549	0.0295141	1.54658	0.379922	0.0976085	0.225822	0.0837253
DIMT1	18.1142	22.7324	15.228	13.6288	17.3976	5.30623	10.6995	22.427	7.49307	22.9865	19.0404	18.9479	9.54526
IPO11	14.2147	16.2805	10.3061	8.58836	8.86033	3.16068	8.11474	15.2574	6.25339	14.7308	15.2122	10.754	5.90667
FOLH1	0.456071	0.458306	0.363238	0.0991999	0.459639	4.82995	0.0452532	0.854993	0.548194	0.948202	1.66529	1.90732	0.611642
EIF2AK1	93.6673	112.699	63.7677	99.9387	121.373	47.8769	60.5284	99.9134	68.723	94.0092	76.9199	80.855	58.1723
EPDR1	6.48008	62.2748	17.7355	0.193753	0.612338	10.0119	0.610295	3.48285	6.56971	6.05334	20.8813	7.47458	2.87945
SNX10	4.99645	18.9056	2.8646	4.072	21.7758	1.84937	2.04877	7.80659	2.39207	11.085	12.4116	3.64767	22.2315
SEPHS1	40.6114	48.2207	26.1397	16.5515	38.3143	13.8585	18.913	50.7899	14.6055	30.6129	33.7096	28.1664	10.8441
HBQ1	0	0	0	0	0	0	0	0	0	0	0.152643	0.147209	0
ITPKC	14.5317	24.5299	32.9163	10.8735	15.5872	12.8182	12.1928	7.91236	9.17865	19.4326	14.0638	14.7598	26.4568
CEACAM6	896.9	1542.8	1382.51	327.918	1203.22	435.609	2184.97	1867.08	786.239	1439.97	1194.13	593.983	632.115
FAT2	0.121779	0.311691	0.120203	0.10365	0.0567646	0.0481122	0.090408	0.123521	0.065112	0.120368	0.117892	0.0548947	0.0690753
RBM22	51.5975	48.3941	32.1216	46.7668	38.0767	27.721	30.2957	37.3581	24.8235	50.0813	47.2635	44.5037	28.6641
TMED2	98.2343	126.555	88.0525	84.1762	77.8127	48.5366	80.2909	116.012	92.0075	114.648	135.006	57.0388	56.9374
ZFAND6	8.59387	19.3013	9.33831	12.942	9.16879	9.44995	9.55198	10.6551	11.8362	14.3637	16.1105	8.93394	8.61675
HSD17B2	2.48766	3.58301	3.41518	2.46968	2.06111	26.0473	37.5943	1.36988	11.2617	12.9814	1.28725	2.39497	17.514
TXLNG	24.3135	51.8828	30.6963	28.4493	46.1634	5.84815	15.9375	41.7264	18.9698	50.3945	76.3921	19.8708	8.67201
PPEF1	0	0.0992466	0	0	0	0	0	0	0	0.178627	0	0.0728333	0.145585
LAT2	1.25992	2.42024	1.34458	1.98537	2.35553	2.2535	1.04353	2.48465	2.91001	4.41291	1.14412	1.93643	4.83857
HUWE1	38.8482	65.766	51.5363	30.2123	39.9245	17.7187	23.0885	60.7389	27.6406	50.2777	34.0287	26.3537	15.1921
ZW10	29.8003	27.5818	17.219	20.204	22.5545	9.37392	15.6622	32.4952	14.9182	32.9343	28.1389	19.1532	11.4625
ALG9	6.45224	7.05763	6.96129	7.59235	7.43579	3.66224	5.50946	7.1939	5.39926	7.56666	6.23745	5.27626	3.41834
MYBPC2	0	0	0	0	0	0.018014	0	0.0865093	0.0391708	0.120854	0	0.034399	0.0230934
NOX4	0.104179	0.323777	0.239696	0.0767844	0.215534	0.0275012	0.0622128	0.641992	0.294247	0.48907	0.251554	0.362712	1.00302
ACOX3	6.55322	7.87262	6.72301	7.27534	6.74174	6.92871	4.20729	4.72899	6.12033	6.93273	5.94454	2.82464	6.27693
MTMR2	11.8339	21.0774	13.8646	11.6117	12.1113	12.0477	10.219	15.5044	14.5098	15.1638	17.9346	29.7736	9.53695
PPP1R15A	81.3072	82.5088	83.7561	50.1341	62.2829	26.6927	26.5266	63.6618	24.4126	66.9993	112.878	66.2178	58.632
HSD17B14	2.29926	2.52547	2.01414	1.29358	3.01478	1.43905	1.82047	1.34548	1.62685	2.20911	1.51866	1.25973	6.72985
TRIP6	31.7647	31.6924	14.7839	21.6459	7.15024	14.709	31.5035	19.6751	16.0256	32.898	26.65	31.7292	43.1933
ACHE	4.94686	7.43631	8.27989	1.15759	8.86563	9.84022	0.781289	2.63786	5.27762	23.7938	7.57501	3.1916	10.4975
FTL	9938.04	7030.78	1771.78	2589.11	4275.8	2171.11	3219.97	3893.69	1895.15	3012.5	3678.43	3567.72	8854.49
SRRT	41.0819	55.4908	31.7537	31.594	69.7355	21.73	21.3963	38.6642	34.1244	59.8441	43.3352	32.9831	61.0532
BAX	35.7059	45.2193	17.0977	29.941	45.1533	22.3766	45.2705	26.6741	19.2682	32.2427	29.6843	19.8165	73.8018
NLK	10.8833	21.0477	9.69839	18.0195	8.69878	8.50014	7.90834	15.1869	7.17564	9.50016	13.3295	10.4192	6.50862
PIGS	17.8814	25.1482	17.4339	17.0777	14.9639	20.4693	14.9456	20.4635	15.8964	16.3848	14.6835	20.348	11.7049
ADAMTS2	1.97674	3.13728	2.72074	0.186356	2.11051	1.84516	0.374383	4.15299	3.96478	6.05007	3.53113	2.67848	10.3822
TMPRSS11E	0	0	0	0.0461924	0	0	0	0	0	0	0	0.100085	0.363412
ATXN7L3	26.1056	20.3544	21.9207	16.7371	27.0636	16.8662	17.259	25.3542	17.6547	31.4247	24.8249	20.1439	20.4873
PGS1	10.6288	16.5429	10.8163	9.37146	5.71707	6.91748	6.07535	12.4482	6.82667	10.5899	10.7322	8.9607	6.93792
PSMC5	34.1413	36.2776	21.0015	21.4375	29.3073	17.5219	17.0677	26.0563	14.7005	28.0077	25.5621	24.2912	30.1612
UIMC1	7.24755	9.88478	6.44585	5.97231	8.62669	4.15659	3.87986	9.41948	3.94989	8.55176	7.84037	6.35515	7.87784
CETP	0.319637	0.893875	0.38134	0.234065	0.661995	0.242278	0.233802	0.988231	0.123279	0.599178	0.34649	0.326766	1.47904
MMP2	18.6491	58.9629	30.9068	6.54398	26.5763	49.1339	12.0539	33.9025	33.6651	59.7583	17.491	20.327	27.88
MT3	0.373815	0	0	0.373861	0.0421324	0.0913049	0	0	0.0452653	0.0611677	1.26047	0	0.0344363
LPCAT2	4.07664	16.1987	3.36216	9.28773	3.21681	2.09742	4.07609	5.54833	4.91444	6.07705	9.49065	9.90849	1.07383
GNAO1	0.149418	0.257256	0.442999	0.179699	0.28736	0.830841	0.284328	0.359452	0.587494	0.739033	0.20183	0.229012	0.123068
SH3BP2	7.42946	3.38241	10.8993	14.2937	10.7892	8.24479	9.32613	4.86573	10.718	10.964	8.90868	7.18351	8.08377
NOP14	54.1909	67.8217	43.3448	29.0012	45.8992	14.0948	32.393	44.7529	28.5517	61.142	57.5059	46.8078	19.1376
ADD1	25.8308	27.8996	22.6701	27.5495	15.9705	28.4415	21.3274	20.2048	26.0327	30.7354	20.0968	14.8262	15.9603
L2HGDH	8.96086	5.77604	4.13547	6.13872	6.48745	3.24606	5.31428	6.40681	5.7612	7.08781	10.8539	12.8869	3.33904
TXNDC16	14.0744	15.1739	6.78263	23.2854	6.88586	6.43555	10.7346	7.41235	7.71188	11.6866	18.8007	11.9794	2.70863
RTRAF	35.4945	30.4015	19.3195	30.4354	32.9376	21.2976	38.6632	27.7503	27.6967	30.445	38.8907	41.9481	34.5387
NID2	3.74359	4.6582	3.74848	3.27939	1.97112	2.08283	8.52188	4.78196	5.59659	7.96952	5.94002	3.81888	4.96483
GMCL1	27.5868	46.282	15.1087	32.4407	17.832	9.73681	17.1469	18.2828	20.9447	29.0169	24.9342	26.4538	16.0658
KLHL42	13.1652	7.27061	1.99475	4.02455	2.65072	6.37452	1.45019	9.72425	12.7339	6.35914	14.8884	3.21149	0.840009
GNAS	93.091	73.2665	47.0731	54.1534	62.7409	32.6708	34.7938	82.1003	38.3236	52.0523	70.6507	51.8263	42.6256
PHACTR3	0.377564	3.68536	1.21248	0.0158028	1.56695	0.266186	0.100795	0.183645	1.0484	0.528499	0.949271	0.0761233	0.0140727
ERGIC2	18.1325	31.4834	19.3828	30.0536	17.2953	10.9743	14.9176	17.8967	12.2418	20.2556	25.3345	31.8338	16.6391
TFAP2C	0.506863	0.420821	0.770383	3.19553	5.56206	0.741925	2.89261	9.7958	1.57798	7.74383	0.654173	2.66323	0.0566658
AURKA	122.136	47.336	31.1022	16.5443	96.5534	8.04202	13.2199	72.1828	27.9536	69.7637	52.0353	37.7783	29.2326
CASS4	0.303877	0.299433	0.892142	0.277719	0.618577	0.39055	0.304802	0.580059	0.364855	1.04819	0.993688	0.662235	0.602669
PIR	7.8021	17.7752	12.9281	4.79497	34.0697	3.39557	4.91274	19.1777	6.33137	16.1663	14.7667	2.75294	8.0297
AAMDC	5.66719	7.57491	7.13774	11.355	10.9267	7.77858	7.8221	9.57365	5.34295	6.08838	4.01579	3.66268	4.00947
RFX2	1.61156	2.21514	1.0877	1.15897	2.50439	1.18737	1.23994	1.97287	1.1516	1.11806	1.59374	1.11799	2.86121
METTL2A	12.919	19.5571	9.79202	8.9096	10.4142	6.25093	9.13872	12.6915	6.88459	11.0088	12.4359	11.7049	9.95941
SULT2B1	7.03375	17.2879	9.90942	8.93646	11.6286	1.39111	5.88364	8.66714	4.88857	9.57804	4.6679	8.16214	7.71903
ALG6	9.45894	11.7273	4.55255	7.2816	10.2929	4.65622	6.30104	12.4701	6.35582	9.46541	12.215	5.39114	6.24711
CNOT3	2.05214	1.45099	0.907564	1.19081	3.03258	0.7969	0.863486	1.93734	0.965802	2.49707	0.807821	1.89084	2.48018
GP6	0.00625993	0.0171989	0.0280252	0	0.0278027	0.0641909	0.0182315	0	0.0214613	0.0107921	0.0147995	0.037833	0.335049
PTPN4	4.89856	6.08792	4.87297	6.89652	3.14691	2.63838	5.14052	5.49944	3.31444	6.61426	7.4399	6.99505	2.66594
DDX18	43.2281	53.8359	32.9356	32.5633	33.0214	10.7288	23.6242	45.5134	25.3795	42.7073	44.3889	63.74	26.8701
KHSRP	87.6947	122.635	61.0489	42.2988	94.6594	35.8604	51.9731	88.3667	40.4486	69.0557	78.329	83.3435	74.256
GNA11	34.2657	46.8135	29.5256	18.3811	33.9646	65.1865	34.8521	23.8756	42.2675	37.6664	31.3446	22.7853	17.1086
ASAP3	1.22978	4.51486	3.02188	10.1069	3.84575	27.225	5.77034	4.06066	8.32585	8.3113	2.04131	2.8525	1.28417
EDEM2	59.4302	58.2461	36.5729	33.2167	66.2014	24.3578	26.5637	46.4013	28.3345	30.8414	30.2369	20.5174	31.7059
DNMT3B	12.9134	3.82721	3.72259	2.72964	10.9426	1.41892	0.426497	15.1863	1.74608	4.11988	3.96776	7.53621	1.22651
REM1	0.288472	0	0.342262	0.265966	0	0.677991	0.24904	0.252732	0.608034	0.699232	0.404554	0.154136	0.308615
TPX2	343.713	227.824	89.9436	33.2434	211.376	15.9551	30.7122	198.897	80.3979	176.514	290.963	173.912	43.3002
FER1L4	4.55507	2.8611	9.14525	12.8792	10.8531	4.20458	1.32759	4.90875	3.08212	10.9713	3.92945	3.95796	22.1834
PDRG1	47.8529	29.2456	10.7836	11.6973	38.7292	5.50927	7.05527	20.9821	11.4523	13.5623	27.2871	13.9101	9.77711
SLC15A1	3.41963	6.88924	4.95013	0.0694467	3.54124	13.5172	0	1.99647	7.84902	6.46055	0.548186	0.585092	0
DOCK9	11.6285	10.0244	12.7992	12.1082	8.38194	4.87727	6.16977	12.2378	7.87041	9.46077	10.8831	5.71219	5.47342
ANKRD10	61.0184	112.687	58.9358	60.2053	51.4649	38.6635	35.6864	44.1902	38.815	35.8733	78.4638	37.6607	56.9787
TGDS	23.5272	30.499	15.1738	18.7898	20.8209	6.86094	12.84	22.8025	16.2443	14.6652	18.0734	22.8542	14.9063
DOCK3	0.143307	0.317228	0.10739	0.20398	0.305117	0.149567	0.113027	0.257802	0.147382	0.377593	0.114544	0.118956	0.176309
C3orf18	1.54055	1.19801	0.746412	0.934708	1.56203	1.10424	0.90735	0.929187	1.00149	1.42151	1.80048	0.883295	1.11052
COQ9	26.353	32.4271	22.0381	20.9093	22.5866	31.6757	20.3767	30.1776	24.8269	28.217	45.7506	25.8265	12.1673
TMEM40	0	0	0.0430806	0	0	0	0	0	0	0.0499277	0	0	0.127121
KIF9	1.90564	4.04836	1.91889	1.68892	3.11064	1.15254	1.69722	2.08136	1.99198	2.47745	4.36315	1.87815	1.83799
ARHGAP28	0.233299	1.13828	0.205495	0.541428	0.0191069	0.479031	0.714614	0.506627	0.378496	0.810774	0.158455	0.631338	0.0714262
ATRN	7.70715	47.7774	9.61849	19.5847	17.9564	11.1622	2.10579	26.4407	10.4757	13.9563	5.09871	10.8136	2.79564
SMOX	2.5723	20.6737	16.6042	8.97715	22.8789	3.138	3.72187	21.4737	12.2321	10.4948	2.54513	6.07428	16.1881
SIGLEC1	3.11722	2.23546	1.45693	1.14687	3.06164	4.44268	3.74647	0.552554	1.84957	7.43871	1.12695	1.25868	21.3333
FKBP1A	75.293	307.924	110.973	44.8799	221.285	106.67	35.9107	119.115	52.0632	151.126	98.8688	62.8718	163.834
NSFL1C	8.52865	38.6687	17.5977	19.2522	55.9165	10.7087	11.613	25.3219	23.0754	19.1852	10.5374	19.4288	11.2175
SLC4A11	1.81283	5.46829	5.45197	0.480728	0.653273	0.431468	2.74347	0.786501	4.16398	3.20499	0.693495	8.01082	2.86536
C20orf194	1.02575	1.38828	0.879079	0.548758	0.477455	1.32551	0.646691	1.11688	1.4248	2.25261	0.801285	0.705501	2.1553
EBF4	0.556037	1.21839	1.16738	0.680305	0.909158	1.3177	0.57247	1.75368	1.59033	8.58817	0.918856	2.44139	0.758605
CPXM1	2.9478	6.02642	4.40195	0.423968	3.40375	2.88923	1.98909	3.73119	2.9075	5.572	3.12926	7.23504	3.75473
MAVS	16.3589	72.8676	39.9761	30.4044	39.2462	38.6337	20.8936	46.8872	39.9866	34.9133	14.2541	38.9562	11.7814
LZTS3	3.05432	38.1881	15.4907	5.74813	34.0585	3.78526	4.96084	19.594	9.89928	7.27547	6.46996	5.74859	0.989014
F11	0.34231	0	0.158479	0	0.0690756	0.0247176	0	0	0.328435	0	0	0.062882	0.0179586
XRN2	45.04	210.845	74.3373	97.7609	144.145	28.3593	70.8485	188.804	69.5158	82.1851	49.0739	146.31	30.1382
KIZ	3.72286	17.1192	8.94463	27.2598	10.1474	3.92395	11.8014	9.464	7.94773	9.89115	2.9083	7.88318	2.08305
DYNLL1	110.718	131.463	71.8368	60.8558	134.843	72.8939	64.7221	89.0209	97.01	112.406	114.29	89.9859	113.138
TESC	3.56784	42.431	9.76385	11.4431	13.0192	1.67403	0.686738	13.021	11.615	18.0103	1.8152	108.293	15.0311
SNX5	22.2955	105.195	38.8532	43.1627	93.9159	16.0263	31.7206	89.8267	38.7677	40.3675	24.595	75.7327	30.1248
RPL6	342.032	378.687	284.659	312.465	423.254	149.198	247.005	369.829	192.803	321.315	329.468	373.601	237.94
SIRPG	1.54581	0.530669	3.11572	2.5292	4.90943	2.35266	4.03484	2.55931	1.46935	3.10147	2.45408	1.66292	7.68121
MAPKAPK5	11.4792	17.7325	7.11693	9.10222	9.62476	5.6572	6.45791	8.54022	7.70985	9.81225	12.6269	12.7827	5.28913
P2RX7	0.982405	1.16468	0.704851	0.518834	0.698107	0.788314	0.343451	0.628043	0.97415	1.30528	0.208819	0.182338	1.07334
ESF1	17.0803	83.6244	33.8712	38.1381	69.8369	17.8824	11.6286	51.3702	21.6464	29.2359	19.783	51.882	36.9114
RBBP9	10.2613	41.7276	18.7938	26.8408	27.2471	7.14116	20.9891	33.1229	11.8743	13.8206	10.359	16.653	5.59724
ANAPC5	21.1276	32.4108	17.7371	20.4185	20.5425	13.861	15.9358	18.8173	15.5395	22.715	18.5145	11.4069	17.3531
SLC23A2	4.11132	16.4424	7.92211	11.8471	7.99143	4.39046	5.55458	16.4128	6.21378	14.3543	4.4811	8.43989	5.88512
SLC8B1	8.97123	9.09044	6.67719	6.89299	8.49969	8.23544	6.45163	6.63055	6.95698	9.38128	8.29062	7.12271	8.98339
TMEM230	16.2711	195.582	71.1314	44.7344	40.6601	18.7324	28.1994	43.4073	31.0835	58.0822	45.1189	24.7897	53.1121
DZANK1	1.02653	3.18868	1.36154	2.90596	2.57255	0.489518	1.07829	3.09265	0.753266	1.10181	0.519581	0.678584	0.379482
KDM2B	4.22147	6.7322	2.93557	2.53731	4.70903	1.85521	2.00934	3.67809	2.05979	4.37927	3.5874	3.11259	2.37429
CFAP61	0	0.0562193	0	0.00670358	0.023759	0	0.0388669	0.0593069	0	0.0230317	0	0.0174815	0.0343863
LHX5	0.0299116	0.113826	0.0618292	0	0	0.0272435	0	0	0	0	0	0	0
TASP1	5.68689	35.8709	12.7522	13.3943	18.0479	4.73093	7.38904	29.5425	7.6109	7.44125	6.61649	18.3588	5.01844
OAS1	24.7711	36.3827	29.2937	26.4911	34.5919	33.0296	38.2381	26.1939	20.7068	148.109	41.3461	17.384	55.1504
GCN1	39.9655	45.7063	31.5771	25.6251	25.8957	15.3071	21.1014	30.0008	22.104	47.8114	33.283	22.7268	28.7412
RPLP0	377.185	497.287	429.472	656.33	713.611	252.292	352.477	312.628	461.151	397.921	359.585	311.597	286.637
PXN	34.5521	56.8982	46.2715	36.0761	35.0528	48.7076	29.6268	28.4356	44.309	50.909	29.4368	20.227	23.8697
SIRT4	0.222825	0.606298	0.271214	1.9456	0.605318	1.00834	0.225657	0.425736	0.527857	0.563253	0.333164	0.279176	0.602979
RPH3A	0.0178317	0.0226184	0	0	0.00921071	0.0244426	0.0080463	0	0	0.0163473	0.0366541	0.0165993	0.00948332
KIF16B	7.57051	49.2203	19.7031	40.4122	23.1315	17.4147	14.9259	18.5833	22.0872	18.5424	10.0161	14.7656	6.71621
TRMT6	6.63474	53.3188	14.709	10.5064	30.5262	4.73853	6.95007	27.3655	9.15879	16.1224	9.45231	24.3845	10.5806
CHGB	0.545152	1.69573	0.595252	0.0882496	0.211458	18.698	0.0743708	0.530052	4.86246	10.1681	0.409036	1.34933	0.0385287
PEBP1	188.013	501.988	203.383	192.619	294.763	228.965	229.369	239.718	269.944	273.039	387.767	1077.74	263.414
TBX5	0.0304503	0.740638	0	0	0	0	0	0	0	0	0	0	0
BRAP	16.0713	20.4014	13.1046	18.2097	12.5126	9.91167	12.1829	14.4115	12.2531	16.4131	16.0288	19.0168	8.23158
ERP29	59.1145	163.271	60.4324	87.3912	89.4826	74.4843	72.8096	78.7826	80.0907	84.1986	89.8288	86.6605	107.974
NOS1	0	0.0177253	0.00722221	0	0	0.0134849	0.012611	0.0146742	0.00650472	0.0171366	0.00760603	0.0162613	0
FUS	72.5304	96.0917	36.9706	47.9565	53.1061	22.612	29.653	60.3811	43.6294	84.3676	79.87	75.0839	49.0058
IGBP1	54.453	105.979	88.7009	104.821	96.3324	58.0978	93.6906	117.585	56.4953	49.5503	58.477	43.1601	33.9267
ZNF302	11.1664	25.1662	16.9048	18.4613	5.69698	3.86693	16.7771	7.03449	5.52311	12.2077	12.3188	7.72349	8.71567
GRAMD1A	23.8877	28.296	72.4571	27.5033	26.1232	6.30327	16.2965	21.7378	10.7971	15.1219	21.653	22.6694	9.52624
FXYD3	256.247	430.953	360.189	357.116	274.014	385.397	600.58	157.015	262.56	182.843	211.678	74.3121	173.553
HEPH	34.7523	103.285	69.6584	125.233	34.8743	54.4142	137.028	68.2115	75.0782	62.4765	43.7012	24.9386	31.5088
CDIP1	6.66226	3.8576	1.33479	0.902194	7.00575	3.3173	1.084	1.6983	2.45738	1.65522	3.98156	1.35638	1.36154
CMTM1	0.170004	0.956961	0.125268	0.258378	0.540376	0.425509	0.498569	0.535311	0.452435	0.649444	0.51968	0.379903	0.201609
KCNH4	0.616953	0.252429	0.567704	0.0672272	0.843369	0.0159087	0.214153	0.13309	0	1.08065	0.160626	0.18979	0.0891036
GANAB	123.055	160.625	119.143	122.611	139.61	91.3405	87.2111	129.656	122.599	120.765	127.963	140.753	110.373
GMIP	10.4244	22.0349	18.4108	10.1846	16.7916	13.3466	16.3483	9.65019	13.9317	24.4861	12.9957	10.2834	16.9496
RBM41	6.55659	19.7438	13.8532	12.9729	9.50837	6.50213	5.06804	11.0507	7.64368	15.0218	8.30262	3.78669	6.45807
BIRC5	6.64419	9.80956	2.63195	1.55784	4.49131	1.43163	1.85637	10.0986	5.65708	6.03969	5.34541	6.31082	4.74235
LAG3	1.33499	1.0586	2.83922	1.63008	2.29243	1.69916	2.03815	1.01131	1.41882	3.1308	2.20168	7.2663	14.2883
MLF2	88.3227	104.485	67.897	53.5223	183.891	54.6529	56.0165	96.4483	67.9145	116.828	91.5353	106.562	72.9956
OTUB2	3.21311	1.72711	3.25635	1.78343	3.44826	0.475755	2.48697	2.8845	1.36345	4.06783	2.40282	8.22548	0.348403
DDX24	15.4438	14.6472	11.2271	11.0602	16.1439	7.4739	11.0471	15.2219	9.52799	14.2094	12.0804	14.9064	9.59765
ZBTB25	0.467464	2.05311	0.763351	0.702514	2.70535	0.301127	2.84833	0.446927	1.77024	3.47172	0.629415	2.20284	2.15141
NECAP1	3.60299	4.98426	3.53171	4.02508	3.33346	2.0717	2.25269	2.86417	2.90232	5.11795	4.10386	3.77779	1.90648
ARHGAP4	2.92807	23.047	19.2135	9.52845	8.79982	11.8193	17.0794	3.36983	9.00399	19.1083	2.39225	10.444	22
ANKRD24	1.55602	0.534534	0.646953	1.34236	2.12038	0.658178	1.15717	0.201342	0.280976	0.249398	1.38879	0.10342	0.467564
RCOR1	27.5907	22.0464	23.277	22.4905	17.466	16.3455	21.067	37.8269	22.9202	33.8109	30.5935	26.0621	16.3434
LTBP4	11.3864	14.2382	29.355	13.3715	12.0525	23.7482	41.8016	11.7791	14.4599	25.383	8.41179	10.1022	11.5711
SLC9A1	14.573	13.1432	12.0336	17.7567	10.8375	27.9412	14.4423	18.5645	21.6536	31.0059	8.00805	11.704	13.9688
SPTLC1	38.3827	65.2302	29.8604	40.1982	25.2591	19.8448	31.5202	41.4847	29.4258	51.6209	38.1405	41.9572	30.1262
PAPOLA	63.6238	42.6893	33.9592	48.4117	47.4234	24.5746	16.8488	64.4682	34.1968	47.8419	69.5434	61.8509	32.6925
CCNK	15.5748	9.30011	10.8458	9.59702	11.5557	7.69086	8.21783	16.7039	11.633	14.2555	13.0791	15.2474	9.25078
PCBP4	7.33337	20.7182	6.42554	9.72717	9.57777	3.96921	7.49363	4.22831	7.25881	11.7106	5.94589	9.029	22.0902
RGS1	12.0414	27.4405	45.4381	13.4833	46.9698	27.4649	16.6042	24.4876	3.29616	76.9637	43.2487	38.6224	88.9596
MRPS33	8.82009	27.8929	7.55994	18.5552	18.8857	7.07904	10.097	17.6026	12.861	10.7674	16.7567	13.7911	8.20083
NDUFB2	10.3497	25.1873	13.5971	13.4763	28.8859	16.0237	16.6581	18.7322	12.468	21.8868	14.4886	14.2301	20.6874
NUDC	49.4158	89.8123	37.7818	44.0936	106.823	37.121	38.0121	64.8872	59.0545	117.941	48.6769	61.313	86.8875
MAEA	13.7949	11.8506	9.40255	6.83545	8.30092	10.5284	8.42556	8.57771	7.12229	11.7961	18.3544	7.78632	10.1669
ICAM1	17.2076	16.2636	24.1474	11.8755	24.5376	8.44882	21.5087	12.8634	18.4931	38.5774	32.2253	26.2656	50.9347
STRN4	16.9615	22.8647	9.13825	11.5843	25.7073	10.8438	13.1298	12.2932	8.97137	19.6528	15.6088	15.6861	20.3958
LYZ	523.135	125.55	240.679	2641.48	107.457	249.516	2192.33	611.914	1010.34	1891.09	1591.23	866.535	1836.44
SI	8.74172	14.3396	9.36067	0.390985	3.70767	48.5569	5.01976	11.8288	58.5719	16.31	2.73799	7.36008	0.612063
MUL1	12.0409	20.1295	10.3146	16.0249	19.0822	16.6327	15.1079	13.6766	17.4907	21.4848	17.8084	12.3864	10.6096
TFAP4	6.19375	11.2481	4.57445	3.24856	8.32642	1.64181	3.03507	4.34106	2.86065	6.17162	6.2848	8.97538	4.18545
PDCD7	13.4874	26.0897	9.94078	17.8095	22.5283	11.0082	11.1551	15.5367	11.8089	20.9273	27.5753	13.5997	13.3335
SPG21	27.8253	49.1566	20.0226	30.1837	36.8009	26.3498	34.4767	39.3359	32.9165	43.5082	42.9255	37.8398	43.4195
DNAJB11	34.0478	42.333	25.9978	23.2106	33.7657	24.0514	19.539	52.2264	28.4006	42.0509	41.2088	32.9	50.9931
P3H2	0.92519	11.5121	14.4535	2.0174	1.67066	2.42271	1.81263	7.64533	10.9361	13.1596	3.72728	2.3366	0.467935
THPO	0.0338705	0	0	0	0	0.217024	0.0302602	0	0.0630573	0	0.0376266	0.0758755	0.0179603
CHRD	0.203868	0.466919	0.596892	0.22866	0.394621	0.778108	0.190944	0.418841	0.759463	1.26632	0.477825	0.193611	0.784645
FLT3LG	1.1383	1.83476	1.50219	1.73169	2.80066	1.85218	1.90197	1.37594	1.33304	1.89606	1.05074	0.930812	4.16079
RAB11FIP3	6.79431	7.98876	5.08542	5.91879	10.8003	3.21306	3.63788	5.01304	6.20973	8.78989	11.6497	10.8124	3.2039
GNPTG	17.3828	22.7935	15.1376	21.1327	23.3657	16.7187	16.855	15.1725	15.3846	17.7602	20.8665	15.3036	22.6082
ZNF268	1.35688	3.24725	2.55307	1.46532	1.12063	1.89973	1.85232	1.38429	1.86999	2.91189	1.96425	0.661528	0.173161
GOLGA3	13.6737	25.9079	18.6796	16.1449	16.3477	17.5098	15.9313	10.7018	21.3957	26.4789	15.151	10.9096	18.7845
PABPC4	39.4569	47.6129	27.1099	46.4002	38.1762	20.3426	28.297	35.8876	22.4621	60.4727	31.7108	31.4688	30.1655
CD209	4.85712	3.26545	4.97273	2.74634	5.77323	7.56443	5.64547	2.14818	4.09271	10.4349	3.29091	3.9128	2.48732
CERS4	1.12763	0.708956	1.49137	0.968512	0.928967	1.22444	0.816048	1.46033	1.23847	1.50379	0.626771	0.430216	1.10405
MCOLN1	7.30538	8.59605	6.11687	4.02599	6.79463	6.93201	5.7958	4.72458	5.53753	7.3301	4.94834	3.88824	12.2592
EFNB1	41.2549	95.7691	85.2716	38.0107	138.05	44.6618	45.9988	79.3346	40.0962	68.5402	46.9652	19.2372	23.476
PDPR	4.17974	19.3435	5.59639	4.60588	9.68764	6.03599	8.96701	7.40926	6.50873	10.3249	7.43239	7.27791	5.19382
AARS	47.3031	46.6788	42.7604	30.1872	45.2939	20.4808	18.5847	55.2443	50.7813	79.9987	74.4717	47.5183	47.2164
GLG1	20.5274	35.9314	23.0358	27.279	13.2654	20.0761	22.0438	20.9088	30.7059	34.4781	27.64	34.3297	20.0856
KIF4A	27.1276	44.6041	25.9911	6.44715	38.6953	4.20062	6.84692	39.5119	17.7069	35.1496	21.8558	15.0144	13.4669
TNRC6A	10.9659	15.4555	9.21694	11.0375	10.5258	8.94935	5.68196	11.8306	9.78859	20.1604	14.8747	12.2588	5.55874
PLEKHG2	5.4466	4.93123	8.42522	1.52977	5.97628	2.84926	1.88944	3.32039	9.43572	12.5226	6.31087	4.46397	8.11468
DLL3	0.10499	0.621479	0.144318	0	0.782677	0	0	0	0.0852416	0	0	1.62638	0
NAT14	3.93162	4.96904	0.384366	1.53638	0.546449	1.2101	0.495029	0.701915	0.523378	4.61133	0.477523	4.3775	3.96106
PITPNM2	2.64209	5.68433	5.73637	2.00566	2.41664	2.09319	2.90358	2.3803	3.7241	8.10687	2.4195	1.76188	4.14481
EXOC1	31.0112	45.5669	28.0042	38.4412	20.5516	18.9604	28.8238	21.9485	22.7555	25.2136	26.9119	20.9698	15.2846
RBM27	24.0524	22.3109	16.5435	19.3058	13.5302	9.08308	13.4444	24.6803	11.7415	32.4596	26.0186	23.1331	10.469
POU4F3	0.177906	0.225439	0.0367733	0	0.0367573	0	0	0.187275	0.0331198	0.0872743	0	0	0.0667072
OSBPL8	12.8108	29.4849	23.1107	22.0221	8.24904	12.1485	15.3618	14.902	16.0843	32.8762	17.9087	35.0598	13.5595
DTX2	6.4866	15.9648	10.3452	12.2225	22.9705	14.1657	8.37875	10.7195	9.53036	19.362	13.525	12.2943	15.862
NLRC4	0.776211	1.54154	1.16492	0.584467	0.762276	1.00483	1.11122	0.589455	0.917821	2.59425	0.570612	0.684281	2.29258
PUS7	22.8643	40.5806	12.235	10.8986	28.4644	3.05298	8.47983	27.4818	12.7918	27.9203	26.1016	33.1724	15.9551
LAMB4	0	0.015891	0	0	0	0	0	0.0128672	0.022261	0.0480123	0.0144957	0.0121477	0
NRCAM	0.266654	0.580574	0.282592	0.0598749	0.184843	0.0306061	0.476581	0.397473	0.314262	1.2435	0.40791	4.23819	0.324752
LAMB1	29.3062	56.5358	18.2684	29.3593	22.3656	30.559	34.294	39.2687	47.0927	88.0232	24.3802	62.2165	37.5868
SLC26A3	246.843	439.319	172.114	0.270888	38.7328	775.943	48.646	122.991	906.957	183.575	80.9617	121.159	0.611426
DLD	58.4621	86.0414	38.6087	44.437	74.8171	38.7701	52.7501	65.679	51.5847	77.0313	67.2511	68.1768	46.3604
WDR7	2.31863	2.2603	2.20565	2.65732	1.13493	1.77055	2.76136	3.06953	1.7348	3.22532	2.04573	1.45448	2.02394
TXNL1	9.3744	16.8161	9.64	17.006	13.2919	9.38353	15.905	15.3665	12.0025	14.0778	12.5418	13.4547	12.2438
IL5RA	0.0834302	0.218181	0.309706	0.0766574	0.165102	0.999896	0.0796769	0.0927773	0.341074	0.62424	0.174031	0.187504	0.0692666
ABCC6	2.65117	3.08032	1.61656	1.54209	2.53807	3.21686	1.108	0.918648	2.01597	1.44485	3.85839	0.738859	0.21985
CMTM6	65.9048	147.358	83.5221	76.494	43.7167	44.1405	63.7554	54.4235	89.7096	102.755	119.836	99.7885	68.3523
ITGA6	67.5977	177.026	111.644	116.915	41.7094	24.586	106.663	83.483	111.916	117.879	145.149	57.9405	86.6231
RAPGEF4	0.414397	1.73475	0.556999	0.168611	0.288519	0.271637	0.131853	1.20848	0.417038	1.18167	0.888561	0.473695	0.665496
MAP3K20	9.02986	44.6758	21.588	12.2336	10.8187	2.83247	3.48718	10.999	12.8121	16.5846	19.9887	6.83036	5.40867
SMPX	0.327841	0.740634	0.25032	0	0	0	0	0.739325	0	0	1.33314	0	0
FH	73.114	81.4817	52.7458	35.761	74.8926	57.1024	48.9395	80.5265	69.387	113.533	72.9382	82.056	52.0014
SEL1L3	54.278	86.8431	73.0791	94.1926	52.9477	44.5938	56.9372	44.474	63.5533	56.0619	73.2439	43.5762	38.0499
TF	0.00736811	0.0307668	0.00727331	0.0075358	0.0221978	0.0687776	0.0150864	0.0221321	0.0104786	0.0216645	0.00390964	0	0
CDV3	39.6017	83.6283	61.1428	53.529	30.1534	23.1972	56.3643	80.1512	34.7217	55.3188	45.9481	42.1467	31.5732
MYO15A	0.0655313	0.077773	0.107507	0.185102	0.11008	0.0786496	0.0387352	0.0649801	0.0545789	0.0819451	0.00772235	0.0202147	0.024305
ALKBH5	17.5876	21.9075	27.7629	27.5606	37.9619	21.9691	20.0422	17.2565	19.5839	29.4432	16.3242	18.7532	27.7698
APOH	0.331887	3.3011	0.0654027	0.147315	0.142119	0	0.124146	0.251769	0	0.12527	1.17637	0	0
NLRP1	1.25305	1.50264	3.72804	2.77844	1.89852	2.83069	1.04001	2.39848	1.88626	4.13901	1.57056	1.49436	18.6429
PITPNM3	1.36775	1.48227	4.04063	6.41608	3.40332	1.80894	4.11971	3.67391	4.87737	4.86979	0.769346	0.969882	3.05196
SPAG7	11.323	13.0313	9.51304	17.8483	19.5248	16.7711	16.7816	12.5815	12.8559	19.2418	10.3535	14.302	22.0073
ORC6	16.9576	18.1528	8.02596	3.76729	11.2332	1.43397	3.11459	18.8473	6.2411	16.5307	23.9635	15.8191	9.65695
CPA1	0	0	0	0	0	0	0	0	0	0	0	0	0
ZC3HC1	4.81146	10.1609	4.55745	5.53687	9.52754	4.01832	3.96502	6.34891	5.74094	9.55758	5.76537	6.57072	5.93967
ESR1	0.128034	0.12956	0.311837	0.364985	0.122908	0.250043	0.210875	0.318221	0.202501	0.447037	0.110054	0.235332	0.292316
RGS17	0.565766	1.58428	0.428217	1.31728	0.371276	0.538692	0.311931	0.621688	0.831584	1.28372	0.52807	0.517459	0.375609
ANGPT2	1.48474	1.6443	2.89413	1.20254	2.37583	0.870016	0.554589	4.83033	2.06889	8.27747	4.19046	3.87833	4.87639
TMEM101	11.6769	8.88227	9.86335	19.2689	13.2389	9.18494	12.7285	13.7896	9.05864	10.4737	10.1175	10.4561	6.60662
CD200	3.42682	8.96177	3.63377	7.4141	1.51427	8.03172	6.59589	8.29533	6.13584	11.4747	27.084	3.13108	3.7819
CCDC80	0.840536	2.86668	1.74096	0.642476	0.609746	6.94122	0.961457	1.59998	2.07844	2.37088	1.44802	0.76363	5.23852
CMA1	0.682514	0.495501	0	0.157064	0	10.9709	0.0605647	0.145692	1.36527	0.712322	0	0	0.0916579
PSME1	71.8734	127.347	70.6862	150.932	184.444	134.676	142.655	206.186	119.864	212.638	138.847	137.546	231.089
PPP2R3C	15.8882	14.7383	6.73724	12.388	10.3802	9.5379	10.0344	9.56987	13.3532	11.8827	13.2346	17.5007	8.00176
HAUS4	22.4595	21.8795	13.2403	20.4142	28.4361	12.9925	16.9639	25.2235	19.8859	16.4676	22.7273	26.7984	14.902
JPH4	0.0691869	0.087652	0.168309	0.0370451	0.0357378	0.294313	0.0536949	0.0182631	0.0485278	0.000592116	0.0165745	0.0885561	1.25906e-05
MYH7	0	0.00964166	0.0153176	0	0	0.0417436	0	0.0240035	0	0.0321304	0.0168864	0.0413217	0.0142494
CEBPE	0.235832	0.259744	0.81287	0.188142	0.48696	2.2086	0.0532059	0.334024	1.42579	0.566162	0.327483	0.545261	0.245396
SLC7A8	19.1959	27.7951	8.35704	14.2119	19.9189	11.7799	24.4016	11.9186	13.5519	13.1216	50.0857	49.5005	6.28492
OSGEP	17.2914	13.199	8.79819	14.7966	16.9644	8.90883	9.86976	18.3002	12.4041	14.3407	13.0312	13.5555	16.8058
SLC22A17	0.939398	1.08571	1.08659	0.312073	1.00454	1.5202	0.509634	0.551605	0.999003	1.59143	0.585525	0.560201	1.00206
RNF31	3.53694	3.36233	5.49685	6.60364	7.52556	5.14093	3.19182	5.37701	4.16488	7.87414	4.95388	5.95436	6.70128
G2E3	5.83337	5.55837	4.4199	7.91138	7.45199	2.68805	5.52656	6.55489	6.90304	7.58913	10.4241	12.7001	4.363
HECTD1	27.034	22.6777	13.2834	24.9793	14.0541	14.7142	17.0616	19.37	18.1455	22.546	33.451	29.7676	16.0296
HNRNPC	77.7985	72.5623	62.1521	72.7254	75.4882	33.0032	74.1507	103.445	42.0764	98.1576	82.7993	92.2465	79.1768
RPGRIP1	0.0685533	0.114042	0.0853038	0.394962	0.27461	0.0167532	0.0585851	0.041729	0.272022	0.0899526	0.178556	0.08836	0.0539995
SUPT16H	79.0003	63.5249	30.3846	47.7886	63.3953	18.9975	38.1399	100.453	45.4485	73.6212	83.563	117.72	38.4591
TOX4	23.846	8.02527	6.07333	9.41112	19.9516	13.5857	6.91662	26.1929	15.3906	19.917	18.4644	11.3767	12.883
GEMIN2	3.3474	3.70616	2.4074	4.30107	6.27404	2.41891	3.39093	5.97781	3.80441	4.72357	6.03907	5.85452	3.26067
TGM1	0.532414	0.391082	0.29367	0.288641	0.935791	0.190786	0.32188	0.484166	0.192284	0.658787	0.353961	0.283786	0.508106
TINF2	7.5221	8.55478	5.08951	9.51576	7.4871	7.00658	15.4284	7.2709	7.64207	8.53361	5.82179	6.71782	5.88667
DAZL	0	0.0473701	0.025427	0	0	0	0	0.0796854	0.023488	0.0928381	0	0	0
SEMA6A	5.86358	2.88668	3.66529	1.43091	4.4249	13.9107	5.46756	1.68917	9.88158	3.25527	8.61617	7.18419	0.84007
TRPM7	14.9972	18.4366	9.53509	9.51325	7.79463	6.74156	11.8487	9.13766	12.5532	7.99761	9.78073	4.77143	2.27759
TYRO3	0.768778	1.7343	0.645935	0.608144	1.6693	0.22547	0.655717	0.804119	1.01703	2.86979	1.45723	1.35507	1.17871
WDR76	16.1939	9.96741	6.18997	4.46338	10.2299	2.61472	3.68249	7.71478	8.96735	13.0401	12.8946	7.69408	5.95397
CAPN3	2.46252	2.85669	5.06759	2.9931	5.37157	5.07088	1.70623	2.02802	2.09865	2.09515	2.92789	1.29066	3.40666
SNAP23	14.3546	9.21976	8.11332	12.736	5.13708	8.30118	10.1731	7.84231	13.2745	10.4723	12.6129	7.76832	17.3432
TBX15	0.126443	6.06232	0.42398	0.0901162	0.0869367	0.0772234	0.0751828	0.110901	0.313827	0.855538	0	0.0589002	0.0197705
PHGDH	2.71336	0.936802	2.52859	0.131233	3.0466	0.910562	0.18992	2.83224	1.08238	7.30903	5.79759	0.859758	11.2622
COL9A3	2.94079	0.471451	2.88152	1.16998	2.02167	1.04178	0.483139	1.59304	1.73355	0.803369	1.54229	5.7798	0.145674
EZR	270.973	238.405	240.829	155.278	163.088	216.142	153.47	236.881	348.868	280.61	201.764	194.863	416.815
MYL6	70.7407	136.945	75.6067	80.6953	107.389	137.487	70.1109	69.5886	78.0916	146.189	103.726	40.3345	95.563
AGO1	6.80817	7.23033	1.35734	7.76628	1.19839	5.48127	4.96592	9.343	1.99194	8.81215	7.13487	4.02791	4.57787
TEKT2	0.0935386	0	0.13119	0	0	0.0428093	0	0	0.549266	0	0	0	0
CLSPN	5.59758	5.66002	2.45198	1.27322	6.03492	1.1389	1.34497	6.58037	3.39513	9.27833	5.86994	4.24769	7.60726
RFFL	19.446	19.2519	16.2204	23.219	19.9673	15.5429	16.8584	14.7997	14.7757	22.9174	20.3133	18.6279	12.0946
UNC13D	2.27422	2.75006	15.3073	16.5392	4.46405	6.94255	16.3726	8.97292	11.2339	10.5844	2.91884	4.08434	7.84136
MFSD11	8.63501	10.282	7.81506	6.89271	4.65537	7.21441	6.53483	7.8076	7.08252	7.91629	6.76461	5.15486	6.60501
DPYSL2	7.14876	12.9793	9.26269	15.6978	14.4992	14.0819	11.8666	17.5381	13.7691	18.5717	4.12036	9.62436	13.1742
TGFB2	0.635287	0.8732	0.547853	0.20477	0.607958	0.248684	0.1113	1.38651	0.810401	0.597675	1.20595	0.691908	0.29244
GPATCH2	6.0364	8.24859	5.50783	5.79513	4.35669	2.76091	3.5758	6.4136	4.04444	7.67147	6.75603	7.13816	3.22983
NUP50	17.7369	19.843	19.437	21.25	20.2649	18.5043	19.4174	20.112	15.3873	28.7356	33.0545	21.553	26.1461
COMT	8.72734	17.5655	16.4159	14.5097	20.6612	7.46401	15.3623	7.53263	20.7087	18.7135	14.8249	11.8695	16.6947
ADA2	4.53439	3.79274	10.603	6.51569	5.1985	8.59343	7.70933	4.33151	8.33212	12.7789	3.1055	2.76444	15.6828
AC016026.1	2.7008	6.28351	8.15893	10.8808	18.9799	6.83125	4.4149	2.42705	6.17785	8.31849	8.38686	5.0164	7.89977
VNN3	0.299351	0.269859	0.361389	0.0579862	0.255291	0.0402166	0.0821692	0.0427389	0.241935	0.574338	0.462163	1.50545	0.152094
ECHDC1	30.1503	25.4303	18.0838	19.7527	20.0397	18.6916	20.9794	31.9008	23.4281	14.5001	25.5517	27.9372	17.0715
LRRFIP2	18.2059	20.6713	12.2151	16.9827	14.1057	15.4779	15.9745	10.8252	18.1287	14.9181	36.4222	12.2991	11.7672
SEC22C	2.75267	2.92836	2.67468	1.78854	2.16857	2.91726	1.21349	5.82856	1.6339	2.79684	3.74046	2.28208	2.72195
OR1I1	0	0	0	0	0	0	0	0	0	0	0	0	0
GABRP	0.0791108	0.248857	1.20375	3.55046	0.184346	0.386947	1.03352	1.42987	1.11918	0.516699	0.625999	0.317644	0.0732273
KRT31	0	0	0	0	0	0	0	0	0	0	0	0.0528098	0
CDC6	17.0129	16.8219	6.66103	2.63804	13.9783	1.30243	3.75561	17.3738	6.72053	11.0012	12.2185	11.5083	12.1558
UPRT	5.80411	6.7912	3.4355	5.85174	3.60234	4.99439	6.00857	8.7413	5.26057	3.84833	9.1417	3.49578	1.5482
CDC23	25.4971	26.2881	16.5009	23.5651	13.5572	9.52481	14.6244	27.9237	12.5173	26.2842	25.4056	18.5108	11.796
CBX5	14.6531	31.7695	23.0429	11.4717	13.8535	8.04271	7.87338	18.1614	16.751	25.1476	19.6524	13.8497	3.43908
FMO2	0.0936	0	0.190194	0.0236535	0.0697556	0.13554	0	0.130493	0.217868	0.187636	0.00857475	0.0370668	1.15156
SUCO	9.13076	11.041	8.87883	13.0496	3.94535	2.19609	7.67806	7.34704	8.4469	13.883	10.2476	13.8434	2.61018
MSH2	10.4942	12.0187	5.14001	6.39396	9.16243	1.82892	4.18478	13.6741	5.38809	11.5254	11.3492	11.7916	6.16324
MAP3K1	8.2112	13.2435	9.39864	16.9915	5.65335	4.20089	6.89023	11.1431	8.26522	19.0203	11.0488	9.41018	7.53927
DHPS	14.9325	16.8462	13.4608	13.8389	21.8248	6.29888	7.49518	6.23138	8.31194	16.7855	8.85231	8.43737	10.448
HOOK2	17.5599	19.3554	12.6776	17.8225	11.4052	13.7898	17.818	8.46782	12.4976	18.4823	13.7	12.1526	11.7515
NXPE1	29.4053	15.6615	43.5913	231.42	20.6728	62.4579	47.884	26.3441	53.7801	35.7122	35.4099	9.05221	0.0243697
ARCN1	99.9745	119.335	98.1867	57.5898	93.7169	28.3726	84.6624	57.6786	117.695	68.3289	128.432	78.9046	66.8218
EPB41L4B	49.1123	89.0981	36.8289	64.8047	23.9677	45.1598	44.495	26.6797	47.7349	32.5301	73.8115	28.9875	6.59449
TMEM38B	20.5519	31.4006	10.2932	13.054	19.1226	5.00443	12.7737	9.21403	9.19866	14.5473	23.5243	18.7352	16.8036
PSMD5	32.1647	44.7173	24.7776	27.0836	32.3299	17.1868	22.6931	29.5517	25.4461	38.7323	39.7375	26.925	16.5705
PTGS1	6.34064	6.70621	4.80597	2.13483	1.40576	5.90675	2.12358	6.31385	10.1327	20.6665	3.55013	2.77246	5.00222
NUP188	22.605	30.3821	14.6748	11.13	20.611	7.08972	8.90954	18.2278	15.2358	29.5341	20.5312	20.0677	20.8615
CRAT	9.86853	10.7781	7.39649	9.57131	10.5288	29.8392	10.9755	7.20277	22.4576	16.1927	13.6094	10.8945	10.2073
SH2D3C	0.976964	1.49209	1.63443	1.51864	2.40308	1.539	0.790656	2.27011	1.81864	2.21839	1.24029	1.5829	4.39542
NANS	30.7166	31.0443	33.5594	28.275	38.6617	34.9074	25.637	30.8378	31.931	41.7878	36.3584	22.3983	30.2335
TBC1D2	14.3731	10.9225	13.1655	19.6997	14.8451	16.2242	9.97384	8.66162	12.9369	14.7208	16.5097	12.1498	12.5083
WHRN	7.90188	8.04255	8.36587	9.72058	2.86829	4.64275	4.78035	3.94024	1.35903	10.3055	4.11203	0.359465	4.73854
CWF19L1	14.7049	20.7578	13.6735	14.7257	15.5078	6.35949	9.79733	16.8965	9.44535	18.5133	14.6277	17.9628	11.2758
SEMA4G	28.1215	22.8128	25.1065	22.5027	12.2361	31.4352	17.5087	14.4704	33.4653	32.6009	14.9473	10.2355	9.12218
BTAF1	20.5057	34.2515	24.8663	42.471	13.1491	8.67077	14.1027	21.9732	17.2451	31.5472	28.6062	12.0468	10.9777
IKZF5	13.5944	17.6273	10.2086	17.716	9.37563	6.76475	9.36539	12.8307	9.0612	14.8944	14.2411	8.36836	7.20723
BLNK	6.83488	19.4126	13.3864	21.171	9.48424	23.5065	17.9064	10.2762	19.5092	21.7708	8.48154	11.6763	12.773
TLL2	0.0795523	0.179207	0.0754573	0.365723	0.162335	0.289122	0.310321	0.0413839	0.348509	0.360421	0.243649	0.103988	0.328825
CYP26A1	0.113163	0.0392094	0.0624576	0	0.0958014	0	0.0278942	0.0650789	0	0.0379107	0.03434	0.718621	0.0302795
TDRD1	0	0	0.070714	0	0	0.021562	0.12821	0.0183501	0.0213523	0.0322812	0	0.0123114	0.0240384
SORBS1	19.0039	33.9617	5.48036	4.21572	10.1864	5.67168	2.74289	15.454	6.23616	9.15003	29.0393	17.5841	3.8289
CRTAC1	0	0.0317379	0	0	0	0.0813874	0	0.0270206	0.0220947	0.115196	0.0416201	0.0240041	0.0966896
BAMBI	5.40496	5.51469	12.2939	10.0242	0.797167	7.62727	4.87077	3.95462	6.97603	6.4626	3.38564	12.5171	14.4122
IL11	0.153955	0.849573	0.930707	0.0549541	1.10871	0.04077	0.0864634	2.34855	0.711996	3.81175	2.16217	1.40804	0.329653
MYO3A	0.0488135	0	0.133391	0	0	0.123179	0.370156	0.0387198	0.0495307	0	0.0113859	0	0.0101791
CREM	1.51733	2.58694	1.9706	1.8693	2.9471	1.33708	1.50483	2.93009	1.73536	3.41951	2.42765	1.8807	2.7435
NUBP2	8.68637	7.77832	7.12055	3.33541	8.49683	2.86546	3.23777	4.44437	3.29887	5.64558	6.14987	7.04421	5.03524
TPSD1	1.14144	0.52639	0.897275	0.56457	0.438876	7.07219	2.30217	0.567511	1.31345	3.94197	0.283548	0.491266	0.874581
HIVEP1	3.53716	12.8357	3.07225	3.72774	4.89187	2.74033	5.98721	7.85103	3.12296	3.8979	4.41262	3.40037	1.55276
TREM2	5.15992	4.73436	0.835065	0.969919	5.29593	0.768952	2.666	2.90129	5.6268	8.5274	1.34129	1.69225	54.9295
KCNK16	0	0	0	0	0	0	0	0	0	0	0	0	0
CRISP3	0	0	0	0	0	0	0	0	0	0	0	0	0
FKBP5	13.3837	29.859	14.8682	2.43894	13.0504	25.1898	13.4256	13.1644	5.95556	40.4207	16.3471	16.3048	11.2313
SRPK1	97.6152	113.84	79.133	51.3155	81.6619	24.5191	46.1626	101.853	39.171	59.5964	135.876	139.213	41.6859
BRPF3	33.8859	17.6132	17.9805	27.7188	20.9985	28.0761	18.1512	27.3612	31.3937	21.8795	23.8712	21.0543	8.90471
MRPS18A	61.7676	44.3145	41.6407	57.1916	64.7078	32.6313	36.9733	66.7385	39.9654	57.9123	45.3419	60.1402	70.3045
PGC	0.180979	0.114782	0.78443	1.6759	0.0701118	0	0.160668	0.275906	0	0.357625	0.120629	0.510728	0
TMEM14A	51.8028	63.639	30.0002	35.5557	39.6701	21.9309	30.9262	53.7327	31.5165	36.9038	33.7702	34.9904	66.7693
EFHC1	2.06842	2.01431	1.00366	3.74928	1.00338	0.889567	0.951208	1.30284	1.15305	1.54263	0.575387	1.08966	1.12962
NCR2	0.0722556	0	0.0746793	0.116063	0	0.0661394	0.0933556	0	0	0	0	0	0
HSP90AB1	2048.57	1083.03	820.965	794.322	923.877	288.962	647.154	1839.58	590.861	1257.5	1361.09	1721.33	1418.14
MLN	0	0	0	0	0	0	0	0	0	0	0.0965674	0	0
CDC5L	38.6586	32.7308	17.2027	25.6725	22.2541	9.06581	16.9269	33.5523	17.3217	26.0978	28.7762	39.2709	25.5422
ITPR3	67.1983	56.8645	38.2551	35.4945	44.4715	41.7162	32.2756	48.7763	53.3337	70.6709	40.9627	61.7292	36.1715
ZNF184	17.4445	13.694	8.67929	14.1925	7.52159	4.51823	1.17177	13.1941	9.74347	8.34234	14.5826	11.1614	7.03485
DSP	119.985	140.66	112.421	168.673	57.8763	64.6207	127.311	133.759	128.189	101.882	130.121	123.865	57.0262
SIRT1	23.1923	20.887	17.238	28.4152	14.3049	9.339	14.5021	16.8559	14.0195	25.1799	27.9156	14.8722	11.1727
HNRNPH3	77.7216	71.7683	38.9363	65.4495	60.2437	34.3451	33.3599	48.5136	41.3732	66.5701	63.5978	58.5277	48.9414
IFT74	20.5976	22.0359	17.2603	17.568	16.2877	10.7639	7.72155	18.9274	11.5183	11.4895	15.4274	11.2929	1.42469
JAK2	6.03385	11.9101	8.06624	12.0121	4.49331	5.30513	10.8238	9.78432	10.7942	20.6398	10.2404	6.23793	30.1449
ACOT7	23.7069	21.6771	10.2382	6.65765	38.141	14.7144	13.5213	18.7007	13.4804	49.3444	23.0066	19.4534	29.9142
SH3GLB1	36.5346	52.6817	55.1536	74.1376	33.1798	32.2017	49.3802	39.7002	40.978	27.0079	38.685	25.6255	22.9107
CDC7	14.8188	17.3022	6.03764	5.03865	14.6615	2.80969	3.45905	17.7545	8.31749	24.185	16.115	10.4764	10.0749
SYDE2	1.93649	2.5062	1.21833	1.8243	1.57712	1.4352	1.84455	1.80661	2.37564	2.92315	1.7867	2.25251	1.31369
PCSK5	3.0286	3.58591	3.99884	0.807081	1.43503	17.5085	3.28808	1.71014	12.3907	10.264	2.29285	1.43664	4.85693
SCD	267.385	228.285	460.053	26.6717	163.973	17.5144	39.3065	578.194	220.465	229.769	742.4	645.959	95.6916
TMED1	12.7416	16.0512	10.1831	10.1393	15.9013	8.99199	11.8117	9.21101	7.25981	19.8546	13.8978	9.99872	7.89944
ABLIM1	30.7397	50.2968	66.8528	88.7756	20.1002	26.6285	58.7484	32.0938	49.9813	53.3134	38.5589	30.9529	25.5442
ERMP1	23.7946	34.1745	30.5121	23.9596	16.1309	18.7508	32.2505	34.018	26.3345	27.5658	35.2723	41.2738	18.5416
RAB18	13.8738	19.0995	26.3944	11.2587	11.8964	22.7487	32.6	20.5224	14.9191	31.691	18.2985	8.52082	26.9076
NRP1	5.97594	5.30803	4.70886	3.10116	2.92071	4.37028	3.97265	5.86004	6.39662	15.7728	5.68274	3.58383	7.15699
HSD17B7P2	6.34518	7.46268	8.47441	8.84499	1.25573	2.728	3.86111	17.6657	5.1541	6.15286	13.2286	8.36297	5.39763
PRTFDC1	13.4496	27.1771	8.15298	12.8698	18.8062	4.0136	8.24911	25.5664	16.352	14.087	18.6708	10.6163	9.42242
PALMD	0.391428	1.52482	1.08192	0.485414	0.456247	1.73427	0.310285	0.897861	1.06563	1.17945	1.02825	0.70261	1.83803
TSPAN15	31.3168	46.6659	54.5745	94.6646	73.9382	52.9394	67.8325	44.5455	50.6814	86.2299	41.3297	26.4958	40.8447
H2AFY2	29.9234	37.5656	17.0513	11.468	34.9401	8.58485	15.263	31.6796	7.32971	22.9763	29.4157	7.67218	1.57217
WASHC2A	43.7473	42.975	33.223	52.1418	27.3448	48.9535	56.2028	33.1716	41.077	49.6895	46.5866	21.2403	37.5375
MAST3	8.2769	10.6799	7.37255	7.4377	9.04248	15.756	11.6825	4.66279	11.1475	17.422	8.29397	6.35157	8.48792
OCEL1	7.83655	4.95314	5.2021	9.60324	7.76422	13.7441	9.71475	6.62049	6.76089	8.36026	5.94185	4.38152	4.58882
MYO9B	13.5661	23.7299	16.3892	15.12	20.0264	15.3907	15.4397	15.7858	14.4221	35.5948	15.333	12.1535	22.5042
KCNK6	9.92279	14.6814	49.5493	19.8964	14.089	23.3602	16.4893	16.2846	32.1651	23.0399	12.507	10.4482	21.6462
CATSPERG	0.0986043	0.15493	0.359878	0.333115	0.0726758	0.43854	0.243362	0.21768	0.221989	0.23737	0.0760408	0.259132	0.322528
PSMD8	65.5713	90.7574	159.798	51.2831	119.545	43.4277	67.8061	70.6497	86.0557	81.2332	66.1913	60.4766	114.203
FBXL19	8.39039	11.8685	6.68191	4.47481	9.53587	4.65116	5.99661	7.00034	4.62613	8.95865	16.4284	14.2904	7.81957
STX1B	0.342038	1.13698	0.852943	0.120467	0.375889	0.281836	0.180994	0.597345	0.373426	0.799706	0.431184	0.244883	0.284776
HSD3B7	9.89687	13.6754	6.99737	8.03993	9.68461	8.83616	15.4132	7.95105	8.37274	21.8157	13.9821	5.72736	32.6768
SETD1A	14.0481	18.0277	9.22502	7.35843	14.5617	5.97844	6.2072	10.9944	8.53228	15.6626	13.5192	11.9368	8.23841
BCL7C	10.2968	18.5274	8.99762	9.80336	26.4197	6.93446	8.79201	9.89036	8.05807	11.9911	15.7374	12.8821	10.514
MAGEB2	0	0	0	0	0	0	0	0	0.10614	0	0	0	8.93182
EFNA2	29.8347	23.6059	14.2868	8.92903	46.4562	34.4491	14.6086	13.3069	26.4604	23.8817	38.7185	20.793	5.60711
CIRBP	13.9813	17.5505	12.5487	40.0238	21.3498	18.1654	29.8616	14.4458	14.2725	18.9735	14.0353	14.7116	11.9685
ATP5F1D	20.7838	35.1412	22.3178	26.4123	52.8918	31.6235	26.8925	18.1122	19.2981	33.58	37.8591	33.4365	45.7067
CBARP	0.700197	0.315362	0.0771404	0.0818267	1.71538	0.0716077	0.0629434	0.0735259	0.148889	0.246664	0.909913	0.694102	1.18144
PCDH11Y	0	0.0291243	0.014177	0.00128919	0	0.02874	0	0.00619753	0	0.00481356	0	0	0
AMELY	0	0	0	0	0	0	0	0	0	0	0	0	0
PRKY	6.09108	2.11125	4.37973	0.0999149	0.0364149	6.68842	0.0592043	2.20824	0.0610119	17.4722	0.102357	11.9535	0
IGFALS	0.124592	0.403064	0.458837	0.289603	0.0398549	0.266182	0	0.363678	1.10566	0.0767803	0.171429	0.0360925	0.0726901
HNRNPM	66.8603	80.9976	46.2953	32.0753	68.501	31.0674	36.5811	74.2488	41.9353	68.1702	86.5488	66.868	49.6493
2022-03-02	10.277	16.3767	10.0936	8.2575	11.3582	16.2725	15.1262	13.3884	10.789	9.8285	7.67178	10.6016	18.461
NDUFB7	132.355	241.771	152.603	107.29	310.734	158.828	168.129	158.68	113.194	222.88	130.381	109.24	161.702
TECR	29.1762	40.4478	36.0067	25.1391	47.4511	18.8971	21.3843	25.8542	18.6427	52.8511	26.5659	20.5949	21.4286
TIMM13	54.6875	69.0716	40.4674	13.8988	102.011	26.0238	41.1408	40.5775	13.7541	12.9516	59.1458	21.46	44.7508
CDC34	18.9861	27.1355	25.0873	18.5172	43.0812	18.8462	17.183	16.2529	16.6291	27.7741	20.5091	28.8421	14.6651
MTAP	2.46213	12.0559	3.19346	1.58917	6.72526	0.687199	3.08281	10.2191	2.00842	4.52847	7.5217	3.17663	5.74665
MISP	105.181	196.072	162.643	138.88	145.428	274.54	166.847	101.189	188.931	134.307	119.758	75.5073	49.1953
CEP170B	15.6248	24.9181	26.4166	18.9428	31.819	25.8525	19.1247	27.8449	31.7673	35.4595	19.9993	36.5283	17.5197
POLR2E	16.3551	25.7665	14.4119	11.0696	26.9828	9.03082	14.847	15.0734	12.6414	11.7721	14.5423	15.3549	14.0669
POLRMT	14.4067	18.0502	13.5539	10.6761	21.7545	12.3945	11.3339	11.577	8.24785	10.4445	11.3448	14.0183	16.4011
HCN2	0.147342	0	0.138439	0.0735948	0.100617	0.181707	0.0604401	0.0282	0.192636	0.276696	0.163682	0.292897	0.306999
CDHR5	23.8316	27.4494	26.0204	41.6768	22.222	111.377	32.0527	12.4045	37.4135	66.9105	14.3787	11.958	7.38537
IZUMO4	0.472496	1.20611	1.56923	1.45154	1.66993	1.07861	0.426008	0.465963	0.814738	0.548706	0.803471	0.893064	0.413375
RASSF7	7.34932	5.78329	4.95258	18.8688	10.3255	10.5215	6.11683	4.68671	15.0049	8.19636	4.29268	13.2196	4.89916
GADD45B	3.88793	9.69027	12.525	6.61678	18.2739	6.16416	8.36678	12.5414	4.36483	9.11285	12.2167	7.56626	10.5586
PALM	0.666465	0.952191	0.944665	0.0499355	1.07248	2.51835	0.402482	0.500042	1.68285	0.669453	0.680887	0.500153	1.44604
MADCAM1	1.23367	1.14916	2.63121	0.274871	0.902603	2.88053	0.805578	1.48156	2.8857	2.08849	0.963053	1.89662	0.407228
MKNK2	21.0334	43.4763	29.6856	33.3437	36.2704	45.3473	43.677	31.5148	29.2229	17.725	37.8569	43.1154	25.7339
ARVCF	2.13703	3.28478	2.70034	4.16185	9.70148	1.67029	2.2137	2.61818	4.64611	2.84554	3.48717	2.0628	2.82111
TRMT2A	3.82148	6.79768	8.05286	7.76233	13.2808	6.10024	5.4084	4.69027	8.66327	8.7286	5.96405	4.63542	8.32554
RANBP1	24.7139	40.7824	29.0646	15.7556	88.1956	9.89594	17.827	38.3877	59.884	52.8493	54.6997	40.2849	37.967
ZDHHC8	5.82774	10.1546	7.78017	8.32055	29.5137	5.81729	6.46799	6.49728	9.17856	9.08416	11.5153	6.50064	12.3515
KLHL22	2.22211	2.48613	2.97681	2.93041	3.89214	2.36707	1.7362	2.97469	3.4978	4.26457	1.52912	1.8575	2.48784
MED15	6.73708	9.30322	16.5381	9.2839	18.0198	12.7013	7.63198	8.02059	24.4983	14.9235	12.1193	6.86897	17.3931
SERPIND1	0.812296	1.51765	0.138214	0.189962	0.0816302	0.138214	0.0356531	0.0413822	1.69704	2.28626	0.617065	2.70784	0.231602
SNAP29	13.0322	17.0697	19.631	23.449	21.8267	26.3682	21.0429	17.555	33.0971	25.8584	20.8105	16.2629	12.5349
CRKL	21.0031	33.3155	29.9333	33.8088	23.17	30.8515	19.9898	19.2135	43.563	33.0982	39.2404	20.8602	20.5713
LZTR1	3.18365	5.5126	4.8738	5.41857	6.69602	6.75539	5.3233	4.10514	4.83684	6.00605	6.86902	3.09038	5.21057
MMP11	1.06992	2.17403	1.1104	0.531815	2.42133	0.290287	0.569908	2.90342	4.29632	1.37726	2.22681	2.75206	1.63542
CECR2	0.176517	0.443782	3.47733	0.0945652	0.00879693	0.0989759	0.0295875	0.135538	0.0734818	0.0828722	0.0814049	0.135561	0.0378746
SMARCB1	2.08765	3.21898	2.40374	3.50605	4.98789	1.67487	1.75201	1.90355	2.88461	2.16626	4.19253	2.51772	1.94629
P2RX6	0.03874	0.0737113	0.0932792	0.175595	0.0600322	0.233835	0.0521204	0.0510767	0.206269	0.212665	0	0.0360629	0.0907863
DERL3	1.0347	1.82115	5.56944	2.277	4.11401	5.46056	1.20668	2.72824	4.59953	0.933632	2.47847	1.85079	1.92499
SLC7A4	0.708101	3.32614	3.95025	2.42837	2.13796	2.75985	0.188985	0.508013	1.67647	1.39329	0.67963	0.500066	0
DDTL	9.48271	2.17201	3.75249	7.32208	22.3849	9.90288	2.7779	8.99828	6.96195	5.45192	11.0767	1.90823	3.91761
DDT	1.94713	16.7489	11.5401	10.9118	34.2322	17.1219	12.8844	14.6149	15.037	34.4997	40.3519	14.8571	20.0177
GSTT2	0.231664	0.0981567	0.226097	0.263943	0.260377	0.147416	0.0349165	0.26401	0.721852	0.574799	0.138105	0.161446	0.685818
OSM	0.47104	0.419473	1.54735	0.230852	1.44981	0.118398	0.116726	1.32385	0.589407	4.95447	4.34282	3.81019	3.86549
CABIN1	7.14336	9.85764	13.6053	10.5407	12.9655	10.607	10.2601	11.0898	9.69948	15.7634	14.2617	7.55058	13.5393
TBC1D10A	1.56983	1.91012	3.59309	5.23911	4.74697	5.72704	5.19581	2.49647	4.56047	4.47563	3.32175	1.87443	2.78389
SUSD2	0.552984	0.308791	0.30054	0.183317	0.472158	0.548363	0.19004	0.522415	0.579326	0.986993	0.661427	0.242098	2.72445
SF3A1	33.1377	33.701	28.6279	38.9204	32.7254	26.5296	32.8373	33.844	37.0462	55.6744	48.1334	28.7943	18.6191
GGT5	1.09965	2.05624	2.96639	0.62544	1.62486	3.15987	0.797791	3.04524	2.793	6.66452	1.88922	1.65543	2.15268
SEC14L2	0.751875	1.10963	1.64684	1.81777	2.98887	0.5741	1.77223	1.39387	1.50748	3.35336	0.981247	0.520912	2.86463
SEC14L3	0	0	0.0258508	0	0	0	0	0.0235226	0	0	0	0	0
SPECC1L	6.7562	11.3746	15.4724	12.8097	13.4182	8.53818	6.06429	12.0009	13.5088	15.9074	14.8417	5.87126	7.05195
PPIL2	6.86101	8.46411	9.00893	10.8865	8.45799	6.71904	7.41453	8.81073	11.6207	10.4995	8.07457	7.80359	6.63069
SNRPD3	51.4324	68.1608	61.7281	71.6971	92.9343	37.0824	62.9886	60.8846	46.2762	67.7676	97.9892	64.7883	63.8707
PES1	18.8554	24.6636	28.096	17.2649	45.9297	9.83803	18.8934	22.238	25.9805	27.2855	31.4343	23.0166	20.8986
MAPK1	23.397	32.339	29.1881	31.1283	25.7427	20.6539	28.0717	27.9374	28.2053	37.7924	40.9944	26.1926	18.1611
GGT1	1.98897	8.18	3.34696	2.73025	17.1461	3.55136	10.6641	1.31314	2.23116	8.28325	11.4688	6.99728	2.52964
PRODH	0.834884	0.358193	0.397204	0.0132754	0.102197	0.249688	0.540102	0.523808	0.405675	2.88991	0.313624	0.341972	10.6824
PPM1F	3.16464	5.18717	4.55296	5.31553	7.34355	2.91425	3.85886	4.83843	3.56372	7.23955	4.93393	4.18802	4.35897
SLC35E4	5.24898	2.78918	6.2767	3.41082	6.60392	0.975996	4.64249	4.73285	3.57069	4.55462	7.07466	2.79687	0.841038
TOP3B	2.42788	4.08269	6.78752	6.79117	4.71726	3.65313	3.02387	3.8339	2.5306	4.39723	4.2275	2.28504	4.27607
CRYBB3	0.235118	0.464807	0.487226	0.262968	2.60853	2.34194	0.918335	1.28873	0.476731	1.5837	1.10644	0.348135	2.27645
CYTH4	2.22513	2.86178	4.67916	3.09854	4.52069	3.94887	2.75568	2.6272	4.32219	5.96585	2.69876	2.22957	7.4933
ESS2	2.38862	2.84323	3.59234	3.4305	5.47337	2.47528	3.66954	2.55379	2.18257	4.00405	3.60107	2.95737	3.76979
CRYBB2P1	2.53101	3.43657	7.28296	6.35852	5.84915	3.11569	2.97699	2.83787	2.62056	4.88948	3.44003	2.67409	5.60873
CARD10	5.92285	14.0809	14.4762	15.6518	18.3527	19.2169	11.1128	7.39926	16.7097	20.3808	14.6932	8.02846	9.72635
LRP5L	1.36723	1.76246	5.54898	5.2673	3.09216	2.90228	2.40441	2.34586	1.67483	2.25326	4.44733	2.4662	5.86858
SLC25A1	17.325	48.2639	60.3478	22.318	64.0215	39.5257	24.5398	50.2198	38.7639	63.1204	42.4933	50.2119	56.4829
GRK3	3.30532	3.42038	5.80822	6.13598	5.45703	1.6989	4.81385	2.59303	3.89076	4.18987	5.22415	7.93645	1.90758
PLA2G3	0	0.0891745	0.653197	0.0566038	0	0	0.680802	1.46357	0.203811	0.0394905	1.72618	0	0.329663
LGALS2	10.3899	6.72743	10.7242	6.58163	12.2917	6.3704	2.48863	4.5751	87.0801	36.3604	9.25991	3.87585	2.61321
GGA1	4.39955	6.2609	11.8242	6.66635	11.3424	8.83466	6.59947	5.54149	7.43601	8.79338	8.85082	4.7773	8.68945
HIRA	14.7547	25.7768	16.8982	12.4027	24.6815	10.0208	13.8842	14.3816	15.9911	31.0488	25.9935	18.9134	16.7174
SH3BP1	7.49804	9.29752	20.1549	11.7533	37.8678	27.4559	13.4143	8.18916	18.8234	28.0435	25.6598	20.8124	16.7013
SEZ6L	0.075616	0.0319709	0.0132241	0	0	0.204187	0.0115469	0.0538738	0.0463863	0.0783771	0	0.0170915	0
LGALS1	54.4118	81.996	62.5923	41.3974	140.087	65.8306	60.2813	75.6009	105.827	105.642	70.2587	71.4253	194.995
[truncated: 54,946 more rows]

## Sheet: Table S7
CyTOF_cell_frequency_13patients
cytof_id	isTumor	cell_type3	group	count	freq
110T	T	B_1	high	145	1.34446
110T	T	B_2	high	1025	9.50394
110T	T	B_3	high	212	1.96569
110T	T	B_4	high	599	5.55401
110T	T	M_1	high	92	0.853037
110T	T	M_2	high	529	4.90496
110T	T	NK_1	high	115	1.0663
110T	T	NK_2	high	36	0.333797
110T	T	T_1	high	416	3.85721
110T	T	T_10	high	36	0.333797
110T	T	T_11	high	4	0.0370885
110T	T	T_12	high	38	0.352341
110T	T	T_13	high	145	1.34446
110T	T	T_14	high	684	6.34214
110T	T	T_15	high	615	5.70236
110T	T	T_16	high	101	0.936486
110T	T	T_17	high	385	3.56977
110T	T	T_18	high	111	1.02921
110T	T	T_19	high	802	7.43625
110T	T	T_2	high	1109	10.2828
110T	T	T_20	high	22	0.203987
110T	T	T_21	high	215	1.99351
110T	T	T_22	high	24	0.222531
110T	T	T_23	high	483	4.47844
110T	T	T_24	high	500	4.63607
110T	T	T_25	high	53	0.491423
110T	T	T_26	high	48	0.445063
110T	T	T_27	high	52	0.482151
110T	T	T_28	high	1344	12.4618
110T	T	T_3	high	53	0.491423
110T	T	T_4	high	103	0.95503
110T	T	T_5	high	148	1.37228
110T	T	T_6	high	184	1.70607
110T	T	T_7	high	258	2.39221
110T	T	T_8	high	16	0.148354
110T	T	T_9	high	83	0.769587
165T	T	B_1	low	130	0.305839
165T	T	B_2	low	4450	10.4691
165T	T	B_3	low	183	0.430527
165T	T	B_4	low	8	0.0188209
165T	T	M_1	low	1394	3.27954
165T	T	M_2	low	692	1.62801
165T	T	NK_1	low	670	1.57625
165T	T	NK_2	low	465	1.09396
165T	T	T_1	low	1612	3.79241
165T	T	T_10	low	231	0.543453
165T	T	T_11	low	230	0.5411
165T	T	T_12	low	2030	4.7758
165T	T	T_13	low	199	0.468169
165T	T	T_14	low	204	0.479932
165T	T	T_15	low	1563	3.67713
165T	T	T_16	low	467	1.09867
165T	T	T_17	low	1463	3.44187
165T	T	T_18	low	1151	2.70785
165T	T	T_19	low	3903	9.18223
165T	T	T_2	low	5176	12.1771
165T	T	T_20	low	55	0.129393
165T	T	T_21	low	1259	2.96193
165T	T	T_22	low	222	0.522279
165T	T	T_23	low	996	2.3432
165T	T	T_24	low	369	0.868113
165T	T	T_25	low	2377	5.59215
165T	T	T_26	low	702	1.65153
165T	T	T_27	low	309	0.726956
165T	T	T_28	low	1058	2.48906
165T	T	T_3	low	700	1.64683
165T	T	T_4	low	4755	11.1867
165T	T	T_5	low	250	0.588152
165T	T	T_6	low	1446	3.40187
165T	T	T_7	low	1326	3.11956
165T	T	T_8	low	352	0.828118
165T	T	T_9	low	109	0.256434
170T	T	B_1	high	11	0.111618
170T	T	B_2	high	2029	20.5885
170T	T	B_3	high	134	1.35972
170T	T	B_4	high	1	0.0101471
170T	T	M_1	high	24	0.243531
170T	T	M_2	high	312	3.16591
170T	T	NK_1	high	254	2.57737
170T	T	NK_2	high	107	1.08574
170T	T	T_1	high	110	1.11618
170T	T	T_10	high	111	1.12633
170T	T	T_11	high	26	0.263825
170T	T	T_12	high	29	0.294267
170T	T	T_13	high	1	0.0101471
170T	T	T_14	high	32	0.324708
170T	T	T_15	high	62	0.629122
170T	T	T_16	high	37	0.375444
170T	T	T_17	high	347	3.52106
170T	T	T_18	high	637	6.46372
170T	T	T_19	high	1074	10.898
170T	T	T_2	high	1223	12.4099
170T	T	T_20	high	79	0.801624
170T	T	T_21	high	437	4.4343
170T	T	T_22	high	118	1.19736
170T	T	T_23	high	235	2.38458
170T	T	T_24	high	145	1.47133
170T	T	T_25	high	584	5.92593
170T	T	T_26	high	382	3.8762
170T	T	T_27	high	33	0.334855
170T	T	T_28	high	210	2.1309
170T	T	T_3	high	310	3.14561
170T	T	T_4	high	360	3.65297
170T	T	T_5	high	29	0.294267
170T	T	T_6	high	200	2.02943
170T	T	T_7	high	148	1.50178
170T	T	T_8	high	2	0.0202943
170T	T	T_9	high	22	0.223237
174T	T	B_1	low	162	0.646655
174T	T	B_2	low	2553	10.1908
174T	T	B_3	low	615	2.45489
174T	T	B_4	low	35	0.139709
174T	T	M_1	low	414	1.65256
174T	T	M_2	low	761	3.03768
174T	T	NK_1	low	579	2.31119
174T	T	NK_2	low	339	1.35319
174T	T	T_1	low	2179	8.69791
174T	T	T_10	low	551	2.19943
174T	T	T_11	low	22	0.0878173
174T	T	T_12	low	79	0.315344
174T	T	T_13	low	112	0.44707
174T	T	T_14	low	81	0.323327
174T	T	T_15	low	1615	6.44659
174T	T	T_16	low	281	1.12167
174T	T	T_17	low	1130	4.51062
174T	T	T_18	low	374	1.49289
174T	T	T_19	low	1963	7.8357
174T	T	T_2	low	2225	8.88153
174T	T	T_20	low	73	0.291394
174T	T	T_21	low	992	3.95976
174T	T	T_22	low	533	2.12757
174T	T	T_23	low	367	1.46495
174T	T	T_24	low	504	2.01182
174T	T	T_25	low	949	3.78812
174T	T	T_26	low	375	1.49689
174T	T	T_27	low	182	0.726489
174T	T	T_28	low	2259	9.01724
174T	T	T_3	low	489	1.95194
174T	T	T_4	low	582	2.32317
174T	T	T_5	low	51	0.203577
174T	T	T_6	low	391	1.56075
174T	T	T_7	low	802	3.20134
174T	T	T_8	low	205	0.818298
174T	T	T_9	low	228	0.910107
200T	T	B_1	low	529	1.10939
200T	T	B_2	low	10942	22.9469
200T	T	B_3	low	2280	4.78148
200T	T	B_4	low	80	0.167771
200T	T	M_1	low	744	1.56027
200T	T	M_2	low	1612	3.38059
200T	T	NK_1	low	217	0.455079
200T	T	NK_2	low	368	0.771747
200T	T	T_1	low	1605	3.36591
200T	T	T_10	low	131	0.274725
200T	T	T_11	low	95	0.199228
200T	T	T_12	low	108	0.226491
200T	T	T_13	low	87	0.182451
200T	T	T_14	low	213	0.446691
200T	T	T_15	low	1001	2.09924
200T	T	T_16	low	266	0.557839
200T	T	T_17	low	411	0.861924
200T	T	T_18	low	506	1.06115
200T	T	T_19	low	3687	7.73215
200T	T	T_2	low	7511	15.7516
200T	T	T_20	low	542	1.13665
200T	T	T_21	low	1144	2.39913
200T	T	T_22	low	114	0.239074
200T	T	T_23	low	1249	2.61933
200T	T	T_24	low	635	1.33168
200T	T	T_25	low	207	0.434108
200T	T	T_26	low	327	0.685765
200T	T	T_27	low	272	0.570422
200T	T	T_28	low	1589	3.33235
200T	T	T_3	low	3166	6.63954
200T	T	T_4	low	1681	3.52529
200T	T	T_5	low	47	0.0985656
200T	T	T_6	low	2571	5.39175
200T	T	T_7	low	1418	2.97374
200T	T	T_8	low	138	0.289405
200T	T	T_9	low	191	0.400554
201T	T	B_1	low	429	0.905121
201T	T	B_2	low	10722	22.6217
201T	T	B_3	low	1272	2.68371
201T	T	B_4	low	315	0.664599
201T	T	M_1	low	479	1.01061
201T	T	M_2	low	1065	2.24698
201T	T	NK_1	low	891	1.87987
201T	T	NK_2	low	792	1.67099
201T	T	T_1	low	1672	3.52765
201T	T	T_10	low	171	0.360782
201T	T	T_11	low	157	0.331245
201T	T	T_12	low	84	0.177226
201T	T	T_13	low	143	0.301707
201T	T	T_14	low	105	0.221533
201T	T	T_15	low	767	1.61825
201T	T	T_16	low	343	0.723674
201T	T	T_17	low	417	0.879803
201T	T	T_18	low	674	1.42203
201T	T	T_19	low	4813	10.1547
201T	T	T_2	low	3733	7.87603
201T	T	T_20	low	303	0.639281
201T	T	T_21	low	1125	2.37357
201T	T	T_22	low	135	0.284828
201T	T	T_23	low	4899	10.3361
201T	T	T_24	low	916	1.93261
201T	T	T_25	low	203	0.428297
201T	T	T_26	low	164	0.346013
201T	T	T_27	low	367	0.774311
201T	T	T_28	low	1715	3.61837
201T	T	T_3	low	2154	4.54459
201T	T	T_4	low	1372	2.8947
201T	T	T_5	low	162	0.341794
201T	T	T_6	low	1862	3.92852
201T	T	T_7	low	2448	5.16488
201T	T	T_8	low	331	0.698356
201T	T	T_9	low	197	0.415638
214T	T	B_1	low	953	0.975056
214T	T	B_2	low	42755	43.7445
214T	T	B_3	low	2633	2.69394
214T	T	B_4	low	824	0.84307
214T	T	M_1	low	1177	1.20424
214T	T	M_2	low	2002	2.04833
214T	T	NK_1	low	412	0.421535
214T	T	NK_2	low	470	0.480877
214T	T	T_1	low	2100	2.1486
214T	T	T_10	low	343	0.350938
214T	T	T_11	low	129	0.131986
214T	T	T_12	low	46	0.0470646
214T	T	T_13	low	127	0.129939
214T	T	T_14	low	275	0.281364
214T	T	T_15	low	789	0.80726
214T	T	T_16	low	848	0.867626
214T	T	T_17	low	226	0.23123
214T	T	T_18	low	569	0.582169
214T	T	T_19	low	3229	3.30373
214T	T	T_2	low	16007	16.3775
214T	T	T_20	low	2370	2.42485
214T	T	T_21	low	2328	2.38188
214T	T	T_22	low	182	0.186212
214T	T	T_23	low	1107	1.13262
214T	T	T_24	low	579	0.5924
214T	T	T_25	low	25	0.0255786
214T	T	T_26	low	407	0.416419
214T	T	T_27	low	706	0.722339
214T	T	T_28	low	1774	1.81506
214T	T	T_3	low	624	0.638442
214T	T	T_4	low	1818	1.86007
214T	T	T_5	low	381	0.389818
214T	T	T_6	low	4809	4.9203
214T	T	T_7	low	3637	3.72117
214T	T	T_8	low	631	0.645604
214T	T	T_9	low	446	0.456322
216T	T	B_1	low	1487	2.83947
216T	T	B_2	low	19057	36.3898
216T	T	B_3	low	1837	3.5078
216T	T	B_4	low	387	0.738987
216T	T	M_1	low	137	0.261605
216T	T	M_2	low	193	0.368539
216T	T	NK_1	low	38	0.072562
216T	T	NK_2	low	361	0.689339
216T	T	T_1	low	319	0.609139
216T	T	T_10	low	24	0.0458286
216T	T	T_11	low	57	0.108843
216T	T	T_12	low	5	0.00954763
216T	T	T_13	low	302	0.576677
216T	T	T_14	low	168	0.3208
216T	T	T_15	low	510	0.973859
216T	T	T_16	low	37	0.0706525
216T	T	T_17	low	701	1.33858
216T	T	T_18	low	77	0.147034
216T	T	T_19	low	1072	2.04701
216T	T	T_2	low	2888	5.51471
216T	T	T_20	low	450	0.859287
216T	T	T_21	low	2244	4.28498
216T	T	T_22	low	33	0.0630144
216T	T	T_23	low	1697	3.24047
216T	T	T_24	low	5252	10.0288
216T	T	T_25	low	50	0.0954763
216T	T	T_26	low	79	0.150853
216T	T	T_27	low	176	0.336077
216T	T	T_28	low	942	1.79877
216T	T	T_3	low	1190	2.27234
216T	T	T_4	low	1359	2.59505
216T	T	T_5	low	47	0.0897478
216T	T	T_6	low	5853	11.1765
216T	T	T_7	low	2626	5.01442
216T	T	T_8	low	379	0.723711
216T	T	T_9	low	335	0.639691
228T	T	B_1	high	540	0.961367
228T	T	B_2	high	8126	14.4668
228T	T	B_3	high	1375	2.44793
228T	T	B_4	high	27	0.0480684
228T	T	M_1	high	647	1.15186
228T	T	M_2	high	1799	3.20278
228T	T	NK_1	high	260	0.462881
228T	T	NK_2	high	1041	1.8533
228T	T	T_1	high	4641	8.26242
228T	T	T_10	high	308	0.548335
228T	T	T_11	high	59	0.105038
228T	T	T_12	high	448	0.797579
228T	T	T_13	high	699	1.24444
228T	T	T_14	high	1226	2.18266
228T	T	T_15	high	4078	7.2601
228T	T	T_16	high	1050	1.86933
228T	T	T_17	high	1269	2.25921
228T	T	T_18	high	694	1.23553
228T	T	T_19	high	4205	7.4862
228T	T	T_2	high	7916	14.0929
228T	T	T_20	high	388	0.69076
228T	T	T_21	high	1125	2.00285
228T	T	T_22	high	53	0.0943564
228T	T	T_23	high	1276	2.27168
228T	T	T_24	high	1203	2.14171
228T	T	T_25	high	713	1.26936
228T	T	T_26	high	423	0.753071
228T	T	T_27	high	894	1.5916
228T	T	T_28	high	2554	4.54691
228T	T	T_3	high	1185	2.10967
228T	T	T_4	high	1110	1.97614
228T	T	T_5	high	390	0.694321
228T	T	T_6	high	2649	4.71604
228T	T	T_7	high	981	1.74648
228T	T	T_8	high	525	0.934663
228T	T	T_9	high	293	0.521631
230T	T	B_1	low	685	0.45898
230T	T	B_2	low	30717	20.5817
230T	T	B_3	low	2403	1.61011
230T	T	B_4	low	253	0.169521
230T	T	M_1	low	5388	3.6102
230T	T	M_2	low	4318	2.89325
230T	T	NK_1	low	480	0.321621
230T	T	NK_2	low	511	0.342392
230T	T	T_1	low	6062	4.0618
230T	T	T_10	low	1440	0.964863
230T	T	T_11	low	166	0.111227
230T	T	T_12	low	301	0.201683
230T	T	T_13	low	1538	1.03053
230T	T	T_14	low	943	0.631851
230T	T	T_15	low	3256	2.18166
230T	T	T_16	low	3557	2.38335
230T	T	T_17	low	2786	1.86674
230T	T	T_18	low	1088	0.729008
230T	T	T_19	low	8971	6.01096
230T	T	T_2	low	17137	11.4825
230T	T	T_20	low	3040	2.03693
230T	T	T_21	low	7159	4.79684
230T	T	T_22	low	1789	1.19871
230T	T	T_23	low	2420	1.62151
230T	T	T_24	low	4882	3.27115
230T	T	T_25	low	663	0.444239
230T	T	T_26	low	194	0.129988
230T	T	T_27	low	1274	0.853636
230T	T	T_28	low	4599	3.08153
230T	T	T_3	low	2461	1.64898
230T	T	T_4	low	1585	1.06202
230T	T	T_5	low	207	0.138699
230T	T	T_6	low	15564	10.4286
230T	T	T_7	low	4299	2.88052
230T	T	T_8	low	5657	3.79044
230T	T	T_9	low	1451	0.972233
239T	T	B_1	high	471	0.740135
239T	T	B_2	high	6528	10.2582
239T	T	B_3	high	2075	3.26068
239T	T	B_4	high	353	0.554709
239T	T	M_1	high	70	0.109999
239T	T	M_2	high	376	0.590851
239T	T	NK_1	high	107	0.168141
239T	T	NK_2	high	129	0.202712
239T	T	T_1	high	2330	3.66139
239T	T	T_10	high	106	0.16657
239T	T	T_11	high	114	0.179141
239T	T	T_12	high	489	0.768421
239T	T	T_13	high	961	1.51013
239T	T	T_14	high	3427	5.38523
239T	T	T_15	high	1879	2.95268
239T	T	T_16	high	683	1.07327
239T	T	T_17	high	8345	13.1134
239T	T	T_18	high	985	1.54784
239T	T	T_19	high	2733	4.29467
239T	T	T_2	high	3332	5.23595
239T	T	T_20	high	57	0.0895705
239T	T	T_21	high	982	1.54313
239T	T	T_22	high	109	0.171284
239T	T	T_23	high	1823	2.86469
239T	T	T_24	high	9977	15.678
239T	T	T_25	high	5154	8.09906
239T	T	T_26	high	567	0.890991
239T	T	T_27	high	136	0.213712
239T	T	T_28	high	4658	7.31964
239T	T	T_3	high	170	0.26714
239T	T	T_4	high	440	0.691422
239T	T	T_5	high	234	0.367711
239T	T	T_6	high	1823	2.86469
239T	T	T_7	high	1188	1.86684
239T	T	T_8	high	500	0.785706
239T	T	T_9	high	326	0.512281
242T	T	B_1	high	590	0.925984
242T	T	B_2	high	3420	5.36757
242T	T	B_3	high	1327	2.08268
242T	T	B_4	high	674	1.05782
242T	T	M_1	high	82	0.128696
242T	T	M_2	high	455	0.714106
242T	T	NK_1	high	85	0.133404
242T	T	NK_2	high	91	0.142821
242T	T	T_1	high	1381	2.16743
242T	T	T_10	high	79	0.123988
242T	T	T_11	high	55	0.0863205
242T	T	T_12	high	161	0.252684
242T	T	T_13	high	410	0.64348
242T	T	T_14	high	8674	13.6135
242T	T	T_15	high	1240	1.94614
242T	T	T_16	high	256	0.401783
242T	T	T_17	high	6295	9.87978
242T	T	T_18	high	354	0.55559
242T	T	T_19	high	4814	7.5554
242T	T	T_2	high	3601	5.65164
242T	T	T_20	high	91	0.142821
242T	T	T_21	high	1360	2.13447
242T	T	T_22	high	71	0.111432
242T	T	T_23	high	3300	5.17923
242T	T	T_24	high	9901	15.5393
242T	T	T_25	high	304	0.477117
242T	T	T_26	high	93	0.14596
242T	T	T_27	high	210	0.329588
242T	T	T_28	high	8050	12.6342
242T	T	T_3	high	189	0.296629
242T	T	T_4	high	1101	1.72798
242T	T	T_5	high	78	0.122418
242T	T	T_6	high	1477	2.3181
242T	T	T_7	high	2571	4.03509
242T	T	T_8	high	627	0.984054
242T	T	T_9	high	249	0.390797
246T	T	B_1	high	1386	1.7549
246T	T	B_2	high	16465	20.8473
246T	T	B_3	high	1021	1.29275
246T	T	B_4	high	114	0.144342
246T	T	M_1	high	763	0.96608
246T	T	M_2	high	1022	1.29401
246T	T	NK_1	high	867	1.09776
246T	T	NK_2	high	453	0.57357
246T	T	T_1	high	2356	2.98307
246T	T	T_10	high	572	0.724243
246T	T	T_11	high	2835	3.58956
246T	T	T_12	high	648	0.820471
246T	T	T_13	high	672	0.850859
246T	T	T_14	high	315	0.39884
246T	T	T_15	high	723	0.915433
246T	T	T_16	high	1937	2.45255
246T	T	T_17	high	1747	2.21198
246T	T	T_18	high	1304	1.65107
246T	T	T_19	high	2608	3.30214
246T	T	T_2	high	7870	9.96467
246T	T	T_20	high	265	0.335532
246T	T	T_21	high	3513	4.44802
246T	T	T_22	high	601	0.760962
246T	T	T_23	high	1820	2.30441
246T	T	T_24	high	1968	2.4918
246T	T	T_25	high	3761	4.76203
246T	T	T_26	high	949	1.20159
246T	T	T_27	high	482	0.610289
246T	T	T_28	high	1332	1.68652
246T	T	T_3	high	725	0.917966
246T	T	T_4	high	5596	7.08543
246T	T	T_5	high	1113	1.40924
246T	T	T_6	high	6234	7.89324
246T	T	T_7	high	848	1.0737
246T	T	T_8	high	2742	3.47181
246T	T	T_9	high	1352	1.71185
